# Supplementary material for: mixIndependR: a R package for statistical independence testing of loci in database of multi-locus genotypes
Source: BMC Bioinformatics. 2021 Jan 6;22:12. doi: 10.1186/s12859-020-03945-0 (PMC7788837; doi:10.1186/s12859-020-03945-0)
Supplement: Supplementary file 9 — Additional file 9: Table S2. Table of allele frequency (expected) for example dataset- ‘mixexample’. Each column denotes each marker. The first column lists all alleles appeared at all loci-0, 1, 2, 3, 4, and 5. There is the probability of the allele of this row at the locus of this column. [file 12859_2020_3945_MOESM9_ESM.csv]

Alleles	rs11734954	rs2137835	rs13118673	rs139401236	rs140159515	rs6831971	rs55970614	rs747583	rs13110996	rs4515182	rs10939516	rs10001917	rs61792181	rs28804207	rs7681929	rs6850637	rs4588517	STR_1033087	rs7438518	rs7686132	rs11944235	rs11726078	rs11946808	rs6831747	rs2575511	rs10938371	rs1992815	rs4495110	rs1277284	rs142251728	rs10015615	rs4301148	rs36169772	rs6811105	rs13140436	rs4694314	rs4694488	rs56295479	rs7697073	rs77983959	rs10025801	rs4327476	rs35293064	rs12500543	rs2737029	rs7660801	rs10009394	rs783963	rs7698065
0	0.443091054	0.464057508	0.376996805	0.864416933	0.504193291	0.258386581	0.895567093	0.502396166	0.505591054	0.504193291	0.874201278	0.466853035	0.887779553	0.58586262	0.502196486	0.613817891	0.635583067	0.82048722	0.344648562	0.494209265	0.285543131	0.686102236	0.208666134	0.671126198	0.171325879	0.365015974	0.382388179	0.556509585	0.518769968	0.869209265	0.446285942	0.587060703	0.680910543	0.546325879	0.469249201	0.373602236	0.611621406	0.880591054	0.492412141	0.41014377	0.832468051	0.133985623	0.836261981	0.500998403	0.493210863	0.883386581	0.295327476	0.532148562	0.493410543
1	0.556908946	0.535942492	0.623003195	0.135583067	0.495806709	0.741613419	0.104432907	0.497603834	0.494408946	0.495806709	0.125798722	0.533146965	0.112220447	0.41413738	0.497803514	0.386182109	0.364416933	0.001198083	0.655351438	0.505790735	0.714456869	0.313897764	0.791333866	0.328873802	0.828674121	0.634984026	0.617611821	0.443490415	0.481230032	0.130790735	0.553714058	0.412939297	0.319089457	0.453674121	0.530750799	0.626397764	0.388378594	0.119408946	0.507587859	0.58985623	0.167531949	0.866014377	0.163738019	0.499001597	0.506789137	0.116613419	0.704672524	0.467851438	0.506589457
2	0	0	0	0	0	0	0	0	0	0	0	0	0	0	0	0	0	0	0	0	0	0	0	0	0	0	0	0	0	0	0	0	0	0	0	0	0	0	0	0	0	0	0	0	0	0	0	0	0
3	0	0	0	0	0	0	0	0	0	0	0	0	0	0	0	0	0	0.178115016	0	0	0	0	0	0	0	0	0	0	0	0	0	0	0	0	0	0	0	0	0	0	0	0	0	0	0	0	0	0	0
4	0	0	0	0	0	0	0	0	0	0	0	0	0	0	0	0	0	0.000199681	0	0	0	0	0	0	0	0	0	0	0	0	0	0	0	0	0	0	0	0	0	0	0	0	0	0	0	0	0	0	0
5	0	0	0	0	0	0	0	0	0	0	0	0	0	0	0	0	0	0	0	0	0	0	0	0	0	0	0	0	0	0	0	0	0	0	0	0	0	0	0	0	0	0	0	0	0	0	0	0	0
[truncated: 51 more columns]
