# Supplementary material for: mixIndependR: a R package for statistical independence testing of loci in database of multi-locus genotypes
Source: BMC Bioinformatics. 2021 Jan 6;22:12. doi: 10.1186/s12859-020-03945-0 (PMC7788837; doi:10.1186/s12859-020-03945-0)
Supplement: Supplementary file 12 — Additional file 12: Table S5. Simulations for expected number of heterozygous loci (K) for the example dataset- ‘mixexample’. The first row (also the column names) is the number of heterozygous loci (K) from 0 to 100; and the first column is the index of simulations 1 to 500. Each row denotes each simulation and shows one distribution of K. [file 12859_2020_3945_MOESM12_ESM.csv]

K	0	1	2	3	4	5	6	7	8	9	10	11	12	13	14	15	16	17	18	19	20	21	22	23	24	25	26	27	28	29	30	31	32	33	34	35	36	37	38	39	40	41	42	43	44	45	46	47	48
1	0	0	0	0	0	0	0	0	0	0	0	0	0	0	0	0	0	0	0	0	0	0	0	0	4	1	3	6	15	18	17	56	54	78	87	124	168	193	204	201	192	215	177	163	129	117	90	65	54
2	0	0	0	0	0	0	0	0	0	0	0	0	0	0	0	0	0	0	0	0	0	0	0	0	0	1	8	6	15	8	37	41	50	88	93	138	169	174	210	202	214	219	171	165	110	102	95	56	47
3	0	0	0	0	0	0	0	0	0	0	0	0	0	0	0	0	0	0	0	0	0	0	0	0	2	1	3	9	18	15	26	40	57	94	112	121	154	157	209	212	171	202	196	158	141	121	88	64	36
4	0	0	0	0	0	0	0	0	0	0	0	0	0	0	0	0	0	0	0	0	0	0	1	0	2	1	3	9	9	20	30	39	52	72	122	105	149	185	190	202	238	179	181	182	133	112	86	75	55
5	0	0	0	0	0	0	0	0	0	0	0	0	0	0	0	0	0	0	0	0	0	0	0	1	0	2	4	4	8	21	32	31	60	83	91	127	136	171	193	205	219	237	185	155	154	109	93	61	40
6	0	0	0	0	0	0	0	0	0	0	0	0	0	0	0	0	0	0	0	0	0	0	0	0	1	1	1	4	15	13	29	47	58	95	103	121	142	183	209	198	190	189	208	159	143	126	79	71	42
7	0	0	0	0	0	0	0	0	0	0	0	0	0	0	0	0	0	0	0	0	0	0	0	1	2	3	6	7	9	16	36	36	54	92	100	155	160	147	217	199	217	196	184	165	135	111	66	61	50
8	0	0	0	0	0	0	0	0	0	0	0	0	0	0	0	0	0	0	0	0	0	0	0	1	0	2	4	8	13	12	25	36	61	89	116	131	147	186	213	198	232	188	192	152	124	96	95	56	53
9	0	0	0	0	0	0	0	0	0	0	0	0	0	0	0	0	0	0	0	0	0	0	0	0	0	3	4	1	13	24	26	47	54	85	97	125	163	181	197	218	204	229	194	153	123	113	72	64	42
10	0	0	0	0	0	0	0	0	0	0	0	0	0	0	0	0	0	0	0	0	0	0	0	0	0	0	4	2	9	18	20	41	56	84	94	134	178	178	214	198	226	207	155	160	137	115	82	55	51
11	0	0	0	0	0	0	0	0	0	0	0	0	0	0	0	0	0	0	0	0	0	0	0	0	0	0	1	7	6	18	33	38	53	81	104	111	161	186	220	206	207	220	189	119	141	116	90	57	47
12	0	0	0	0	0	0	0	0	0	0	0	0	0	0	0	0	0	0	0	0	0	0	0	1	0	0	4	5	7	22	24	35	47	85	105	138	165	194	189	206	204	222	187	152	128	112	78	65	47
13	0	0	0	0	0	0	0	0	0	0	0	0	0	0	0	0	0	0	0	0	0	0	0	1	0	2	3	2	5	29	17	40	50	80	103	146	160	173	203	211	234	203	180	143	141	108	93	52	47
14	0	0	0	0	0	0	0	0	0	0	0	0	0	0	0	0	0	0	0	0	0	0	0	0	0	1	2	7	10	17	27	26	61	87	101	125	144	168	205	228	204	199	213	157	137	104	93	61	39
15	0	0	0	0	0	0	0	0	0	0	0	0	0	0	0	0	0	0	0	0	0	0	0	0	1	1	2	4	10	18	25	37	50	90	121	138	170	178	198	207	205	194	188	160	136	99	84	63	39
16	0	0	0	0	0	0	0	0	0	0	0	0	0	0	0	0	0	0	0	0	0	1	0	0	1	2	0	6	12	22	31	38	71	68	97	114	158	171	181	202	231	208	176	155	140	123	87	59	52
17	0	0	0	0	0	0	0	0	0	0	0	0	0	0	0	0	0	0	0	0	0	0	0	0	1	0	6	8	8	13	18	50	54	91	108	130	153	173	195	214	195	208	178	183	140	112	90	51	46
18	0	0	0	0	0	0	0	0	0	0	0	0	0	0	0	0	0	0	0	0	0	0	0	0	0	0	2	12	9	12	24	44	66	62	111	135	156	183	199	209	214	207	201	187	117	109	83	53	42
19	0	0	0	0	0	0	0	0	0	0	0	0	0	0	0	0	0	0	0	0	0	0	0	0	1	2	4	6	21	10	30	39	50	76	100	154	145	187	203	205	227	208	177	148	131	97	80	65	55
20	0	0	0	0	0	0	0	0	0	0	0	0	0	0	0	0	0	0	0	0	0	1	0	0	0	0	3	2	6	17	16	34	53	81	109	126	140	205	228	223	198	205	188	133	147	88	98	70	41
21	0	0	0	0	0	0	0	0	0	0	0	0	0	0	0	0	0	0	0	0	0	0	0	0	4	2	2	8	6	16	25	39	55	65	127	130	175	160	183	234	228	187	190	151	123	108	99	69	40
22	0	0	0	0	0	0	0	0	0	0	0	0	0	0	0	0	0	0	0	0	0	0	0	0	3	1	1	5	9	15	23	47	63	82	109	125	140	176	201	207	220	203	202	155	139	110	91	61	48
23	0	0	0	0	0	0	0	0	0	0	0	0	0	0	0	0	0	0	0	0	0	0	0	0	0	1	2	6	11	12	26	48	60	71	109	136	156	186	230	200	222	188	216	142	121	96	79	61	46
24	0	0	0	0	0	0	0	0	0	0	0	0	0	0	0	0	0	0	0	0	0	0	0	1	1	3	3	7	11	10	30	40	61	96	102	124	172	174	191	203	218	225	180	165	124	105	80	55	48
25	0	0	0	0	0	0	0	0	0	0	0	0	0	0	0	0	0	0	0	0	0	0	0	0	0	1	1	4	10	13	29	46	41	83	106	142	156	167	185	217	211	198	201	181	123	93	95	63	42
26	0	0	0	0	0	0	0	0	0	0	0	0	0	0	0	0	0	0	0	0	0	0	0	0	2	1	2	4	11	20	21	27	54	85	121	123	166	166	214	193	210	207	166	193	141	114	83	70	37
27	0	0	0	0	0	0	0	0	0	0	0	0	0	0	0	0	0	0	0	0	0	1	0	0	1	4	2	3	11	9	28	44	49	71	122	137	175	157	205	214	192	208	192	164	112	115	93	66	30
28	0	0	0	0	0	0	0	0	0	0	0	0	0	0	0	0	0	0	0	0	0	0	0	0	0	2	2	6	10	24	31	51	54	77	101	144	173	179	202	209	199	179	184	150	143	124	79	52	44
29	0	0	0	0	0	0	0	0	0	0	0	0	0	0	0	0	0	0	0	0	0	0	0	0	1	2	3	5	10	19	25	48	48	83	120	120	171	185	207	196	172	215	184	165	131	111	87	58	53
30	0	0	0	0	0	0	0	0	0	0	0	0	0	0	0	0	0	0	0	0	0	0	1	0	0	1	3	8	12	18	27	39	63	69	98	142	160	172	209	229	175	202	170	145	168	113	78	65	45
31	0	0	0	0	0	0	0	0	0	0	0	0	0	0	0	0	0	0	0	0	0	0	0	3	0	0	2	8	7	19	19	37	50	95	120	136	158	200	184	222	212	185	183	152	132	111	87	57	51
32	0	0	0	0	0	0	0	0	0	0	0	0	0	0	0	0	0	0	0	0	0	0	0	2	1	3	3	6	5	16	35	30	45	96	109	133	172	170	215	223	204	203	187	167	118	106	71	62	45
33	0	0	0	0	0	0	0	0	0	0	0	0	0	0	0	0	0	0	0	0	0	0	0	0	1	6	6	4	10	17	28	42	68	80	117	128	175	159	189	228	201	182	181	154	131	121	81	70	44
34	0	0	0	0	0	0	0	0	0	0	0	0	0	0	0	0	0	0	0	0	0	0	0	0	1	2	3	6	7	20	28	29	62	82	118	130	165	170	209	200	205	185	204	146	122	127	92	59	51
35	0	0	0	0	0	0	0	0	0	0	0	0	0	0	0	0	0	0	0	0	0	0	0	0	0	1	0	5	6	15	27	41	43	80	98	144	157	196	168	200	203	197	197	181	137	99	98	65	54
36	0	0	0	0	0	0	0	0	0	0	0	0	0	0	0	0	0	0	0	0	0	0	0	1	2	0	5	1	17	18	25	30	46	80	95	133	135	197	212	234	203	194	186	148	138	121	88	58	51
37	0	0	0	0	0	0	0	0	0	0	0	0	0	0	0	0	0	0	0	0	0	0	0	0	0	1	2	4	12	17	26	43	60	78	115	135	154	187	192	197	203	200	203	162	122	111	92	57	44
38	0	0	0	0	0	0	0	0	0	0	0	0	0	0	0	0	0	0	0	0	0	0	0	0	1	3	3	8	17	12	27	30	47	66	108	140	156	178	193	183	224	207	183	172	125	98	97	83	57
39	0	0	0	0	0	0	0	0	0	0	0	0	0	0	0	0	0	0	0	0	0	0	1	0	0	4	4	4	13	15	30	49	58	79	108	118	150	177	179	233	213	218	203	140	134	94	95	68	45
40	0	0	0	0	0	0	0	0	0	0	0	0	0	0	0	0	0	0	0	0	0	0	0	0	0	2	4	4	12	20	29	34	64	75	109	133	151	177	217	193	219	213	170	168	135	101	87	60	40
41	0	0	0	0	0	0	0	0	0	0	0	0	0	0	0	0	0	0	0	0	0	0	0	0	1	2	2	5	7	19	35	49	69	76	100	141	163	189	206	221	247	186	188	147	121	100	67	56	35
42	0	0	0	0	0	0	0	0	0	0	0	0	0	0	0	0	0	0	0	0	0	1	0	0	1	1	3	9	14	27	38	42	68	72	108	115	137	179	197	194	223	204	180	155	133	102	97	68	56
43	0	0	0	0	0	0	0	0	0	0	0	0	0	0	0	0	0	0	0	0	0	1	0	0	0	2	3	7	15	18	31	42	41	61	116	133	169	177	179	188	233	184	194	148	159	111	91	73	52
44	0	0	0	0	0	0	0	0	0	0	0	0	0	0	0	0	0	0	0	0	0	0	0	2	3	0	8	7	10	18	19	35	69	76	109	151	150	188	175	193	207	211	194	159	153	92	87	63	50
45	0	0	0	0	0	0	0	0	0	0	0	0	0	0	0	0	0	0	0	0	0	0	0	0	0	2	0	6	7	12	38	40	57	75	107	146	143	170	212	196	234	197	180	166	122	92	96	83	38
46	0	0	0	0	0	0	0	0	0	0	0	0	0	0	0	0	0	0	0	0	0	0	1	0	1	1	8	9	20	12	26	54	58	69	98	138	166	185	211	207	204	204	185	156	133	102	80	67	43
47	0	0	0	0	0	0	0	0	0	0	0	0	0	0	0	0	0	0	0	0	0	0	1	0	0	1	1	4	7	22	22	35	59	82	103	137	169	155	196	216	200	226	188	153	123	113	96	62	49
48	0	0	0	0	0	0	0	0	0	0	0	0	0	0	0	0	0	0	0	0	0	0	0	0	0	2	4	7	8	15	28	37	70	85	104	128	148	194	191	210	190	204	173	166	152	98	93	66	48
49	0	0	0	0	0	0	0	0	0	0	0	0	0	0	0	0	0	0	0	0	0	0	0	0	0	1	4	5	10	18	24	48	57	79	115	124	169	170	194	197	215	219	164	153	141	119	77	68	50
50	0	0	0	0	0	0	0	0	0	0	0	0	0	0	0	0	0	0	0	0	0	0	0	0	0	2	5	5	15	21	16	44	63	75	107	143	152	184	225	185	219	206	160	168	130	118	78	55	41
51	0	0	0	0	0	0	0	0	0	0	0	0	0	0	0	0	0	0	0	0	0	0	0	0	0	1	3	5	11	9	26	29	82	74	111	139	160	173	195	198	213	202	190	156	121	118	96	76	39
52	0	0	0	0	0	0	0	0	0	0	0	0	0	0	0	0	0	0	0	0	0	1	0	0	0	0	2	6	13	19	33	39	59	76	124	114	144	164	203	227	194	189	203	169	133	131	91	60	46
53	0	0	0	0	0	0	0	0	0	0	0	0	0	0	0	0	0	0	0	0	0	1	0	0	0	3	2	5	11	13	36	37	49	64	97	127	146	197	174	213	245	207	178	164	140	114	91	64	45
54	0	0	0	0	0	0	0	0	0	0	0	0	0	0	0	0	0	0	0	0	0	0	0	1	0	2	6	10	11	10	25	37	60	95	96	134	168	170	186	186	206	246	184	160	132	117	77	64	46
55	0	0	0	0	0	0	0	0	0	0	0	0	0	0	0	0	0	0	0	0	0	1	0	0	0	3	1	3	13	20	25	35	48	78	103	109	152	173	187	194	196	205	190	178	147	127	79	84	62
56	0	0	0	0	0	0	0	0	0	0	0	0	0	0	0	0	0	0	1	0	0	0	0	1	0	0	0	6	17	17	28	39	59	66	117	145	161	166	182	213	192	213	189	163	149	108	82	54	48
57	0	0	0	0	0	0	0	0	0	0	0	0	0	0	0	0	0	0	0	0	0	0	0	0	1	3	3	8	13	11	25	34	52	82	114	125	168	173	179	230	200	172	172	162	154	92	105	74	46
58	0	0	0	0	0	0	0	0	0	0	0	0	0	0	0	0	0	0	0	0	0	0	0	0	0	1	1	9	6	7	26	38	62	75	118	142	153	180	191	194	213	170	206	185	124	110	94	68	50
59	0	0	0	0	0	0	0	0	0	0	0	0	0	0	0	0	0	0	0	0	0	0	1	1	2	1	5	8	7	14	31	37	57	81	102	121	173	196	187	211	183	194	200	165	127	117	86	64	45
60	0	0	0	0	0	0	0	0	0	0	0	0	0	0	0	0	0	0	0	0	0	0	0	0	1	2	1	4	8	17	19	43	50	71	98	129	146	185	192	212	212	206	201	140	124	130	88	75	54
61	0	0	0	0	0	0	0	0	0	0	0	0	0	0	0	0	0	0	0	0	0	0	0	0	3	1	3	6	9	9	25	44	56	91	90	127	154	179	206	216	213	197	173	149	128	132	95	79	41
62	0	0	0	0	0	0	0	0	0	0	0	0	0	0	0	0	0	0	0	0	0	0	0	0	2	1	1	8	11	13	23	34	61	87	102	136	162	185	212	219	201	205	189	153	133	98	90	65	39
63	0	0	0	0	0	0	0	0	0	0	0	0	0	0	0	0	0	0	0	0	0	0	0	0	1	2	2	10	11	19	22	34	53	78	96	155	169	191	178	212	195	216	168	164	136	108	79	71	40
64	0	0	0	0	0	0	0	0	0	0	0	0	0	0	0	0	0	0	0	0	0	0	1	0	1	3	2	6	6	16	26	51	60	66	112	146	150	186	186	206	192	212	197	164	135	103	86	66	40
65	0	0	0	0	0	0	0	0	0	0	0	0	0	0	0	0	0	0	0	0	0	0	0	1	2	1	3	6	5	11	26	42	51	72	101	139	168	190	180	189	198	228	174	162	150	116	93	61	54
66	0	0	0	0	0	0	0	0	0	0	0	0	0	0	0	0	0	0	0	0	0	0	0	0	0	1	1	6	8	17	46	34	63	90	96	150	160	175	203	180	202	218	205	155	120	95	88	62	47
67	0	0	0	0	0	0	0	0	0	0	0	0	0	0	0	0	0	0	0	0	0	0	0	1	1	1	1	3	11	22	18	37	48	106	99	130	166	175	188	198	213	195	205	175	148	118	75	54	49
68	0	0	0	0	0	0	0	0	0	0	0	0	0	0	0	0	0	0	0	0	0	0	1	2	2	0	4	10	6	18	23	37	63	89	116	125	173	185	158	221	199	205	189	158	142	107	115	51	32
69	0	0	0	0	0	0	0	0	0	0	0	0	0	0	0	0	0	0	0	0	0	0	0	0	2	2	4	4	11	19	25	46	67	86	87	120	158	197	189	185	199	194	189	186	140	101	93	74	54
70	0	0	0	0	0	0	0	0	0	0	0	0	0	0	0	0	0	0	0	0	1	0	0	0	2	1	2	9	6	23	30	38	56	83	115	139	155	174	188	233	190	190	183	176	140	105	74	61	55
71	0	0	0	0	0	0	0	0	0	0	0	0	0	0	0	0	0	0	0	0	0	0	0	0	0	3	1	8	10	26	33	39	49	82	111	128	167	185	208	207	201	199	172	173	138	107	72	63	44
72	0	0	0	0	0	0	0	0	0	0	0	0	0	0	0	0	0	0	0	0	0	0	0	0	0	2	2	4	9	17	18	38	58	84	119	126	174	193	197	201	208	196	188	145	137	110	85	67	41
73	0	0	0	0	0	0	0	0	0	0	0	0	0	0	0	0	0	0	0	0	0	0	0	0	2	3	4	5	9	21	20	61	59	82	98	152	176	169	209	217	198	192	177	144	129	108	66	74	42
74	0	0	0	0	0	0	0	0	0	0	0	0	0	0	0	0	0	0	0	0	0	1	0	0	2	1	4	8	6	19	24	46	61	74	92	136	152	209	203	213	236	203	191	135	130	107	87	51	34
75	0	0	0	0	0	0	0	0	0	0	0	0	0	0	0	0	0	0	0	0	0	1	0	3	1	2	3	10	10	11	22	37	49	69	109	160	158	177	192	234	212	196	179	155	140	113	79	56	40
76	0	0	0	0	0	0	0	0	0	0	0	0	0	0	0	0	0	0	0	0	0	0	0	0	1	2	4	4	8	15	16	40	52	82	105	128	169	198	200	200	210	194	168	162	134	126	88	71	53
77	0	0	0	0	0	0	0	0	0	0	0	0	0	0	0	0	0	0	0	0	0	0	0	0	1	2	2	7	9	13	29	48	65	90	105	122	162	179	184	189	209	196	181	176	151	105	81	76	43
78	0	0	0	0	0	0	0	0	0	0	0	0	0	0	0	0	0	0	0	0	0	0	0	0	1	1	0	7	7	20	30	60	49	72	103	130	164	172	185	202	182	212	212	171	152	106	83	60	52
79	0	0	0	0	0	0	0	0	0	0	0	0	0	0	0	0	0	0	0	0	0	0	0	0	0	3	2	5	14	17	29	33	46	79	102	129	182	179	210	205	198	183	194	171	140	96	90	61	38
80	0	0	0	0	0	0	0	0	0	0	0	0	0	0	0	0	0	0	0	0	0	1	0	0	0	1	1	8	10	19	17	41	69	84	123	144	178	170	205	211	195	204	174	156	119	118	79	69	30
81	0	0	0	0	0	0	0	0	0	0	0	0	0	0	0	0	0	0	0	0	0	0	0	1	1	3	3	10	18	21	32	37	60	83	110	130	156	184	185	191	228	231	188	159	124	105	88	57	34
82	0	0	0	0	0	0	0	0	0	0	0	0	0	0	0	0	0	0	0	0	0	0	0	0	1	1	5	4	12	16	26	27	51	93	132	149	160	161	194	208	206	206	197	144	116	116	86	86	36
83	0	0	0	0	0	0	0	0	0	0	0	0	0	0	0	0	0	0	0	0	0	0	0	0	0	2	4	3	4	10	25	37	53	78	114	145	143	183	187	213	213	180	185	180	140	114	96	59	59
84	0	0	0	0	0	0	0	0	0	0	0	0	0	0	0	0	0	0	0	0	0	0	0	0	1	2	1	2	7	20	21	51	62	95	114	142	136	180	194	191	224	217	177	166	138	109	80	60	47
85	0	0	0	0	0	0	0	0	0	0	0	0	0	0	0	0	0	0	0	0	0	0	0	0	3	2	3	4	7	12	28	30	54	90	116	130	140	189	170	205	204	214	177	173	147	113	101	48	51
86	0	0	0	0	0	0	0	0	0	0	0	0	0	0	0	0	0	0	0	0	0	0	0	0	1	0	0	8	12	18	28	49	60	73	107	136	170	182	218	207	211	167	178	157	132	112	99	58	41
87	0	0	0	0	0	0	0	0	0	0	0	0	0	0	0	0	0	0	0	0	0	0	0	2	1	1	4	5	10	19	27	51	49	74	96	131	153	171	179	226	211	247	167	151	148	119	78	72	43
88	0	0	0	0	0	0	0	0	0	0	0	0	0	0	0	0	0	0	0	0	0	0	0	1	1	1	2	1	10	14	35	45	60	78	101	125	138	190	193	223	235	181	204	158	138	101	95	63	37
89	0	0	0	0	0	0	0	0	0	0	0	0	0	0	0	0	0	0	0	0	0	0	0	0	1	2	4	8	7	18	23	36	67	84	102	137	138	158	208	226	204	200	195	170	138	109	85	54	55
90	0	0	0	0	0	0	0	0	0	0	0	0	0	0	0	0	0	0	0	0	0	0	0	1	0	2	5	6	11	17	28	54	64	83	93	132	146	181	200	209	212	169	173	152	160	127	94	68	44
91	0	0	0	0	0	0	0	0	0	0	0	0	0	0	0	0	0	0	0	0	0	0	0	0	1	0	4	5	9	23	29	45	65	76	98	136	166	186	205	196	196	197	165	178	137	113	84	58	49
92	0	0	0	0	0	0	0	0	0	0	0	0	0	0	0	0	0	0	0	0	0	0	0	0	0	1	3	6	11	11	22	48	61	91	121	131	159	166	192	210	195	215	176	165	137	124	82	70	40
93	0	0	0	0	0	0	0	0	0	0	0	0	0	0	0	0	0	0	0	0	0	0	0	0	0	2	2	4	9	16	30	36	56	86	99	137	183	191	186	194	199	177	197	156	146	116	78	70	34
94	0	0	0	0	0	0	0	0	0	0	0	0	0	0	0	0	0	0	0	0	0	0	0	2	0	0	4	9	8	12	18	35	64	72	96	109	145	175	186	224	221	229	175	179	135	119	95	63	55
95	0	0	0	0	0	0	0	0	0	0	0	0	0	0	0	0	0	0	0	0	0	0	0	0	2	0	4	7	7	25	31	44	52	80	95	135	167	194	191	207	205	201	173	151	155	106	89	58	43
96	0	0	0	0	0	0	0	0	0	0	0	0	0	0	0	0	0	0	0	0	0	0	0	0	0	2	4	13	11	16	28	50	45	74	116	132	166	174	203	179	209	180	184	152	155	104	102	67	47
97	0	0	0	0	0	0	0	0	0	0	0	0	0	0	0	0	0	0	0	0	0	0	0	0	1	4	6	4	6	14	19	37	67	87	99	132	164	198	199	218	206	184	181	162	139	107	75	66	51
98	0	0	0	0	0	0	0	0	0	0	0	0	0	0	0	0	0	0	0	0	0	0	0	0	0	0	3	2	9	20	28	49	49	69	104	129	147	199	196	192	230	193	201	163	136	109	86	63	40
99	0	0	0	0	0	0	0	0	0	0	0	0	0	0	0	0	0	0	0	0	0	0	0	1	1	2	2	7	11	28	24	32	61	80	90	123	160	176	217	200	215	209	196	175	132	99	85	65	42
100	0	0	0	0	0	0	0	0	0	0	0	0	0	0	0	0	0	0	0	0	0	1	0	1	1	0	3	6	12	20	29	32	46	79	119	129	149	178	212	192	213	193	169	154	144	118	94	78	57
101	0	0	0	0	0	0	0	0	0	0	0	0	0	0	0	0	0	0	0	0	0	0	0	0	1	1	6	7	8	18	22	32	65	79	98	137	139	189	185	233	203	201	181	159	132	119	88	64	54
102	0	0	0	0	0	0	0	0	0	0	0	0	0	0	0	0	0	0	0	0	0	0	0	0	1	4	5	9	18	15	22	34	61	78	81	149	164	175	168	216	221	211	184	164	133	116	80	73	42
103	0	0	0	0	0	0	0	0	0	0	0	0	0	0	0	0	0	0	0	0	0	0	0	2	0	1	3	3	11	13	25	42	63	75	105	133	165	198	185	195	216	197	187	162	139	115	88	60	47
104	0	0	0	0	0	0	0	0	0	0	0	0	0	0	0	0	0	0	0	0	0	0	0	0	1	3	2	7	10	23	25	37	56	86	94	128	143	160	193	228	205	218	207	157	132	96	83	76	46
105	0	0	0	0	0	0	0	0	0	0	0	0	0	0	0	0	0	0	0	0	0	0	0	0	0	0	4	5	10	14	30	43	53	79	116	147	160	177	194	224	208	202	172	151	133	103	91	68	41
106	0	0	0	0	0	0	0	0	0	0	0	0	0	0	0	0	0	0	0	0	0	0	0	0	0	1	2	4	7	17	26	44	63	76	91	159	140	179	197	247	186	192	185	191	129	98	100	51	48
107	0	0	0	0	0	0	0	0	0	0	0	0	0	0	0	0	0	0	0	0	0	0	0	1	1	0	4	6	7	15	23	41	52	85	107	134	161	173	175	198	221	190	201	172	144	113	93	68	37
108	0	0	0	0	0	0	0	0	0	0	0	0	0	0	0	0	0	0	0	0	0	0	0	1	0	0	5	3	11	8	37	42	54	82	114	136	158	189	184	200	228	205	182	151	135	94	77	72	47
109	0	0	0	0	0	0	0	0	0	0	0	0	0	0	0	0	0	0	0	0	0	0	0	0	1	3	2	6	13	14	37	38	46	61	112	123	178	217	192	208	188	193	169	169	133	107	90	83	41
110	0	0	0	0	0	0	0	0	0	0	0	0	0	0	0	0	0	0	0	0	0	0	0	1	0	1	3	7	16	16	29	31	61	66	106	160	156	171	186	222	206	208	197	156	130	112	85	61	39
111	0	0	0	0	0	0	0	0	0	0	0	0	0	0	0	0	0	0	0	0	0	0	0	0	0	1	4	11	11	20	26	33	58	88	95	125	146	170	208	221	194	208	190	171	141	117	92	67	35
112	0	0	0	0	0	0	0	0	0	0	0	0	0	0	0	0	0	0	0	0	0	0	0	2	0	1	8	8	11	19	23	43	58	89	108	119	149	173	207	179	236	210	189	151	149	99	87	63	40
113	0	0	0	0	0	0	0	0	0	0	0	0	0	0	0	0	0	0	0	0	1	0	0	0	2	2	3	6	5	9	24	49	61	89	103	133	145	199	215	201	217	206	175	184	134	98	82	42	49
114	0	0	0	0	0	0	0	0	0	0	0	0	0	0	0	0	0	0	0	0	0	0	0	0	0	0	5	5	6	12	23	37	46	92	98	137	168	201	185	210	189	199	189	146	152	111	83	72	51
115	0	0	0	0	0	0	0	0	0	0	0	0	0	0	0	0	0	0	0	1	0	0	0	0	2	3	2	10	13	21	22	40	59	75	104	132	162	178	212	213	210	170	170	152	138	128	93	72	51
116	0	0	0	0	0	0	0	0	0	0	0	0	0	0	0	0	0	0	0	0	0	0	0	0	1	2	1	7	11	13	21	29	72	85	108	124	170	176	194	211	211	187	175	163	143	121	73	79	46
117	0	0	0	0	0	0	0	0	0	0	0	0	0	0	0	0	0	0	0	0	0	0	0	3	1	0	1	6	13	18	24	41	60	89	99	124	157	185	193	206	210	197	179	165	146	113	87	60	46
118	0	0	0	0	0	0	0	0	0	0	0	0	0	0	0	0	0	0	0	0	0	0	1	0	2	0	2	10	10	13	26	37	47	70	103	144	160	172	182	223	201	182	191	180	131	109	83	74	52
119	0	0	0	0	0	0	0	0	0	0	0	0	0	0	0	0	0	0	0	0	0	0	0	1	0	2	2	4	12	15	36	42	56	90	123	108	160	184	187	199	206	214	193	158	127	97	87	63	54
120	0	0	0	0	0	0	0	0	0	0	0	0	0	0	0	0	0	0	0	0	0	0	0	1	0	0	2	7	11	18	26	31	57	65	103	117	150	183	211	197	209	213	213	162	151	112	81	60	47
121	0	0	0	0	0	0	0	0	0	0	0	0	0	0	0	0	0	0	0	0	0	0	1	1	0	1	1	6	10	20	29	44	56	73	97	129	165	174	206	202	214	204	187	149	158	99	95	55	48
122	0	0	0	0	0	0	0	0	0	0	0	0	0	0	0	0	0	0	0	0	0	0	0	0	2	2	3	12	15	18	20	49	54	80	108	121	163	174	210	203	211	183	185	166	131	124	75	74	46
123	0	0	0	0	0	0	0	0	0	0	0	0	0	0	0	0	0	0	0	0	0	1	0	0	0	3	3	9	8	13	28	41	76	61	116	105	156	169	238	216	214	206	167	158	141	97	79	70	46
124	0	0	0	0	0	0	0	0	0	0	0	0	0	0	0	0	0	0	0	0	0	0	0	0	0	2	1	4	15	20	36	40	62	77	115	124	153	157	186	202	205	224	172	171	132	112	99	60	52
125	0	0	0	0	0	0	0	0	0	0	0	0	0	0	0	0	0	0	0	0	0	0	0	0	1	0	2	7	9	15	22	38	58	85	99	118	161	156	212	240	220	208	177	151	142	102	85	72	34
126	0	0	0	0	0	0	0	0	0	0	0	0	0	0	0	0	0	0	0	0	0	0	0	2	0	2	4	12	14	15	13	33	67	88	103	118	159	175	188	208	208	191	189	185	129	108	97	73	42
127	0	0	0	0	0	0	0	0	0	0	0	0	0	0	0	0	0	0	0	0	0	0	1	2	2	3	4	7	12	16	16	35	52	75	107	127	158	165	194	214	206	194	201	177	146	121	83	61	38
128	0	0	0	0	0	0	0	0	0	0	0	0	0	0	0	0	0	0	0	0	0	1	0	0	2	2	3	3	14	14	29	44	62	82	109	165	135	171	199	224	183	196	181	159	130	123	94	55	53
129	0	0	0	0	0	0	0	0	0	0	0	0	0	0	0	0	0	0	0	0	0	0	1	0	1	3	5	4	9	16	30	45	62	88	98	119	143	181	202	211	215	197	158	184	142	111	79	75	40
130	0	0	0	0	0	0	0	0	0	0	0	0	0	0	0	0	0	0	0	0	0	0	0	1	0	0	1	6	13	21	28	43	61	61	121	138	150	164	189	221	225	217	191	150	137	116	82	57	38
131	0	0	0	0	0	0	0	0	0	0	0	0	0	0	0	0	0	0	0	0	0	0	1	0	2	2	2	4	7	15	29	38	63	85	108	126	143	180	196	224	210	195	195	161	131	114	92	57	43
132	0	0	0	0	0	0	0	0	0	0	0	0	0	0	0	0	0	0	0	0	0	0	0	2	1	1	3	9	14	14	24	43	63	90	82	123	163	183	182	204	222	188	203	172	148	113	84	48	41
133	0	0	0	0	0	0	0	0	0	0	0	0	0	0	0	0	0	0	0	0	0	0	0	1	1	2	5	5	11	20	32	26	71	89	104	119	157	192	199	212	194	222	187	151	144	113	80	64	51
134	0	0	0	0	0	0	0	0	0	0	0	0	0	0	0	0	0	0	0	0	0	1	0	0	1	0	5	4	12	18	27	44	55	102	113	139	131	183	190	213	200	206	172	164	139	103	87	64	41
135	0	0	0	0	0	0	0	0	0	0	0	0	0	0	0	0	0	0	0	0	0	0	0	0	0	0	2	12	9	20	26	36	62	94	103	108	153	199	188	188	210	196	188	160	146	127	90	59	40
136	0	0	0	0	0	0	0	0	0	0	0	0	0	0	0	0	0	0	0	0	0	0	0	1	2	2	4	7	6	13	28	44	52	68	102	123	136	204	214	210	221	178	176	173	147	115	86	46	55
137	0	0	0	0	0	0	0	0	0	0	0	0	0	0	0	0	0	0	0	0	0	1	0	0	0	2	5	8	11	13	28	39	54	80	86	152	144	191	195	221	190	213	220	156	135	110	68	59	39
138	0	0	0	0	0	0	0	0	0	0	0	0	0	0	0	0	0	0	0	0	0	1	0	0	0	1	5	6	10	17	19	32	66	96	103	139	161	174	209	216	192	193	199	153	116	111	93	76	49
139	0	0	0	0	0	0	0	0	0	0	0	0	0	0	0	0	0	0	0	0	0	0	0	1	1	2	3	5	15	22	34	37	69	75	110	123	146	176	196	190	216	229	164	165	134	111	80	84	41
140	0	0	0	0	0	0	0	0	0	0	0	0	0	0	0	0	0	0	0	0	0	0	1	1	1	2	3	6	10	20	32	48	62	85	96	141	179	175	181	185	230	188	200	154	128	105	88	61	45
141	0	0	0	0	0	0	0	0	0	0	0	0	0	0	0	0	0	0	0	0	0	0	0	0	1	3	1	5	11	18	26	54	54	67	122	132	161	166	215	210	191	192	180	167	133	115	76	66	51
142	0	0	0	0	0	0	0	0	0	0	0	0	0	0	0	0	0	0	0	0	0	0	1	0	1	0	0	6	9	12	35	56	61	77	106	135	155	185	202	222	211	184	201	160	135	98	77	64	41
143	0	0	0	0	0	0	0	0	0	0	0	0	0	0	0	0	0	0	0	0	0	1	0	0	0	1	2	9	8	20	20	42	51	78	98	134	154	172	176	214	234	183	192	185	130	138	87	67	44
144	0	0	0	0	0	0	0	0	0	0	0	0	0	0	0	0	0	0	0	0	0	0	0	0	0	2	1	4	10	22	17	51	64	85	100	128	173	203	184	203	231	176	170	164	144	110	81	57	40
145	0	0	0	0	0	0	0	0	0	0	0	0	0	0	0	0	0	0	0	0	0	0	1	0	0	0	3	9	4	14	21	39	52	72	96	133	172	178	211	203	204	197	192	175	131	108	96	54	56
146	0	0	0	0	0	0	0	0	0	0	0	0	0	0	0	0	0	0	0	0	0	0	0	0	0	0	2	3	8	18	24	47	53	85	112	127	150	176	231	186	212	203	187	165	147	101	86	53	45
147	0	0	0	0	0	0	0	0	0	0	0	0	0	0	0	0	0	0	0	0	0	0	1	0	0	2	4	2	10	21	23	40	50	79	99	127	146	219	206	186	214	191	168	163	146	125	70	77	54
148	0	0	0	0	0	0	0	0	0	0	0	0	0	0	0	0	0	0	0	0	0	0	0	0	0	1	4	5	9	22	28	53	47	84	99	126	147	174	209	236	219	224	174	137	123	113	81	63	50
149	0	0	0	0	0	0	0	0	0	0	0	0	0	0	0	0	0	0	0	0	0	0	0	0	1	1	2	5	10	15	30	30	57	82	112	133	152	179	184	207	184	212	199	165	151	91	91	76	49
150	0	0	0	0	0	0	0	0	0	0	0	0	0	0	0	0	0	0	0	0	0	0	0	0	2	1	3	3	6	18	20	46	65	84	108	123	170	169	177	175	202	247	198	174	141	87	84	65	49
151	0	0	0	0	0	0	0	0	0	0	0	0	0	0	0	0	0	0	0	0	0	0	0	0	1	1	1	8	11	20	30	34	63	94	101	129	157	153	200	221	209	200	187	181	128	110	84	61	49
152	0	0	0	0	0	0	0	0	0	0	0	0	0	0	0	0	0	0	0	0	0	0	0	0	0	3	2	5	11	17	29	37	51	76	114	154	171	196	187	184	202	199	187	152	138	109	78	60	50
153	0	0	0	0	0	0	0	0	0	0	0	0	0	0	0	0	0	0	0	0	0	0	0	0	1	1	5	8	10	14	27	27	63	79	108	150	159	196	196	197	215	199	177	140	138	121	86	64	45
154	0	0	0	0	0	0	0	0	0	0	0	0	0	0	0	0	0	0	0	0	0	0	0	1	2	1	1	4	7	16	16	45	66	77	98	128	167	158	200	217	193	211	185	163	154	98	112	54	44
155	0	0	0	0	0	0	0	0	0	0	0	0	0	0	0	0	0	0	0	0	0	0	0	0	0	0	4	6	13	17	27	37	52	93	100	142	169	180	179	210	190	228	191	170	141	107	70	48	50
156	0	0	0	0	0	0	0	0	0	0	0	0	0	0	0	0	0	0	0	0	0	0	0	0	0	3	4	5	8	16	29	37	68	91	100	132	149	181	217	198	218	179	180	165	122	122	78	51	52
157	0	0	0	0	0	0	0	0	0	0	0	0	0	0	0	0	0	0	0	0	0	0	0	1	0	1	2	6	10	21	28	39	46	80	95	136	162	190	198	212	205	217	172	153	138	113	96	70	42
158	0	0	0	0	0	0	0	0	0	0	0	0	0	0	0	0	0	0	0	0	0	0	0	0	1	1	2	4	10	16	26	37	51	91	125	138	168	200	179	200	209	198	174	161	128	106	95	75	40
159	0	0	0	0	0	0	0	0	0	0	0	0	0	0	0	0	0	0	0	0	0	0	0	0	0	1	5	12	17	21	24	39	49	72	107	136	179	200	197	191	184	186	191	165	127	119	95	66	35
160	0	0	0	0	0	0	0	0	0	0	0	0	0	0	0	0	0	0	0	0	0	0	0	0	1	1	4	8	3	15	32	41	53	66	111	127	149	180	190	198	214	190	203	150	166	105	109	65	42
161	0	0	0	0	0	0	0	0	0	0	0	0	0	0	0	0	0	0	0	0	0	0	0	0	2	1	3	7	11	14	31	35	61	83	104	140	157	179	185	221	185	208	173	158	123	127	82	80	48
162	0	0	0	0	0	0	0	0	0	0	0	0	0	0	0	0	0	0	0	0	0	0	0	0	0	2	3	4	6	17	25	37	64	80	109	151	172	177	178	187	196	211	216	158	132	110	94	62	41
163	0	0	0	0	0	0	0	0	0	0	0	0	0	0	0	0	0	0	0	0	0	0	0	0	1	1	2	7	18	21	29	44	74	70	117	113	168	185	226	233	203	164	179	138	136	111	91	63	33
164	0	0	0	0	0	0	0	0	0	0	0	0	0	0	0	0	0	0	0	0	0	0	0	1	1	2	2	5	3	19	21	41	64	89	115	134	161	167	205	210	194	185	205	159	139	120	64	68	52
165	0	0	0	0	0	0	0	0	0	0	0	0	0	0	0	0	0	0	0	0	0	0	0	1	1	2	4	10	19	14	34	52	41	89	110	138	164	203	182	217	225	197	181	139	132	95	76	52	52
166	0	0	0	0	0	0	0	0	0	0	0	0	0	0	0	0	0	0	0	0	0	0	0	0	0	0	9	5	7	14	23	52	63	99	96	124	134	187	195	182	208	209	170	178	126	132	84	72	44
167	0	0	0	0	0	0	0	0	0	0	0	0	0	0	0	0	0	0	0	0	0	0	0	0	0	3	4	4	3	16	21	36	44	74	109	120	159	190	198	208	231	216	174	163	145	127	80	68	37
168	0	0	0	0	0	0	0	0	0	0	0	0	0	0	0	0	0	0	0	0	0	0	1	1	1	3	4	8	5	25	28	39	62	88	118	151	170	180	195	193	209	188	168	155	131	115	79	53	43
169	0	0	0	0	0	0	0	0	0	0	0	0	0	0	0	0	0	0	0	0	0	0	0	0	3	2	3	5	13	16	20	44	46	88	109	121	177	166	206	230	190	186	197	174	155	106	84	61	29
170	0	0	0	0	0	0	0	0	0	0	0	0	0	0	0	0	0	0	0	0	0	0	0	1	1	1	4	5	7	20	34	37	54	84	99	120	151	195	191	204	235	189	176	152	146	109	91	65	60
171	0	0	0	0	0	0	0	0	0	0	0	0	0	0	0	0	0	0	0	0	0	0	0	0	1	2	5	12	9	15	26	36	66	84	105	133	158	214	181	211	187	213	156	171	145	110	84	73	36
172	0	0	0	0	0	0	0	0	0	0	0	0	0	0	0	0	0	0	0	0	0	0	1	0	0	0	3	4	5	14	30	50	62	86	93	133	150	208	202	212	206	198	186	152	133	108	85	60	45
173	0	0	0	0	0	0	0	0	0	0	0	0	0	0	0	0	0	0	0	0	0	1	0	0	0	0	6	6	12	12	22	46	59	88	110	135	145	204	220	202	205	175	177	186	113	111	92	59	54
174	0	0	0	0	0	0	0	0	0	0	0	0	0	0	0	0	0	0	0	0	0	0	0	0	2	2	3	6	11	20	30	35	61	79	109	139	176	169	185	219	196	189	197	157	133	110	74	72	55
175	0	0	0	0	0	0	0	0	0	0	0	0	0	0	0	0	0	0	0	0	0	0	0	0	2	2	2	6	14	17	33	35	59	76	100	146	145	203	192	197	199	235	174	154	145	106	85	55	45
176	0	0	0	0	0	0	0	0	0	0	0	0	0	0	0	0	0	0	0	0	0	0	1	0	1	1	5	3	11	22	26	47	52	77	109	124	165	152	193	216	209	194	194	165	122	118	90	63	62
177	0	0	0	0	0	0	0	0	0	0	0	0	0	0	0	0	0	0	0	0	0	0	0	2	2	2	2	5	13	13	19	41	63	90	82	135	170	173	202	214	199	193	201	172	115	120	72	79	46
178	0	0	0	0	0	0	0	0	0	0	0	0	0	0	0	0	0	0	0	0	0	0	1	0	0	0	3	5	10	18	21	42	63	80	98	120	149	179	187	189	215	228	182	159	145	107	77	82	61
179	0	0	0	0	0	0	0	0	0	0	0	0	0	0	0	0	0	0	0	0	0	0	1	0	1	1	3	6	10	20	25	40	60	69	124	129	146	174	210	208	213	205	189	158	126	99	82	67	55
180	0	0	0	0	0	0	0	0	0	0	0	0	0	0	0	0	0	0	0	0	0	0	0	0	0	0	4	7	9	12	39	34	62	75	101	146	148	186	199	196	207	199	196	157	125	111	102	56	48
181	0	0	0	0	0	0	0	0	0	0	0	0	0	0	0	0	0	0	0	0	0	0	0	0	0	2	3	3	12	15	28	39	53	86	110	129	173	178	222	208	209	183	167	175	138	109	78	61	37
182	0	0	0	0	0	0	0	0	0	0	0	0	0	0	0	0	0	0	0	0	0	0	0	1	0	0	3	6	7	13	31	34	43	71	145	112	171	174	202	208	185	207	184	161	136	114	95	61	54
183	0	0	0	0	0	0	0	0	0	0	0	0	0	0	0	0	0	0	0	0	0	0	0	0	1	3	4	9	10	19	24	32	58	73	106	122	150	192	206	189	207	189	199	162	143	102	94	68	45
184	0	0	0	0	0	0	0	0	0	0	0	0	0	0	0	0	0	0	0	0	0	0	1	0	2	2	2	5	11	19	31	40	53	64	113	134	163	188	198	230	189	185	190	161	150	108	81	55	47
185	0	0	0	0	0	0	0	0	0	0	0	0	0	0	0	0	0	0	0	0	0	0	0	0	1	1	1	7	10	17	34	38	50	73	132	160	132	208	210	211	211	196	197	135	108	112	83	60	41
186	0	0	0	0	0	0	0	0	0	0	0	0	0	0	0	0	0	0	0	0	0	0	0	0	1	1	8	3	11	15	23	51	54	88	110	113	156	161	208	221	229	187	185	179	133	102	77	61	49
187	0	0	0	0	0	0	0	0	0	0	0	0	0	0	0	0	0	0	0	0	0	0	0	0	1	2	1	9	9	20	29	34	46	67	100	136	161	181	205	216	219	186	182	149	144	118	81	75	49
188	0	0	0	0	0	0	0	0	0	0	0	0	0	0	0	0	0	0	0	0	0	0	0	0	2	1	3	6	7	13	26	39	54	85	125	119	146	191	215	182	211	216	183	160	139	122	68	63	37
189	0	0	0	0	0	0	0	0	0	0	0	0	0	0	0	0	0	0	0	0	0	0	0	0	0	1	3	8	12	11	27	44	56	83	100	137	182	179	195	215	208	209	169	165	134	95	101	69	38
190	0	0	0	0	0	0	0	0	0	0	0	0	0	0	0	0	0	0	0	0	0	0	0	0	0	1	3	4	11	14	26	43	63	86	109	117	172	172	194	212	222	183	194	163	147	103	80	64	45
191	0	0	0	0	0	0	0	0	0	0	0	0	0	0	0	0	0	0	0	0	0	0	0	1	1	1	0	4	11	11	28	33	62	84	112	146	168	169	197	191	201	211	179	170	126	92	105	61	46
192	0	0	0	0	0	0	0	0	0	0	0	0	0	0	0	0	0	0	0	0	0	0	0	0	1	0	6	4	6	24	27	45	68	75	89	140	154	188	203	188	216	194	160	168	143	103	100	69	43
193	0	0	0	0	0	0	0	0	0	0	0	0	0	0	0	0	0	0	0	0	0	0	0	0	0	0	3	7	8	18	26	41	54	72	121	159	189	181	168	205	194	201	180	177	117	109	93	47	58
194	0	0	0	0	0	0	0	0	0	0	0	0	0	0	0	0	0	0	0	0	0	0	0	0	1	0	0	4	11	15	25	54	65	62	100	113	162	175	213	233	198	207	187	172	130	117	79	69	46
195	0	0	0	0	0	0	0	0	0	0	0	0	0	0	0	0	0	0	0	0	0	0	1	0	0	0	1	5	12	20	29	30	61	80	110	128	176	167	194	192	217	197	186	173	140	104	83	65	49
196	0	0	0	0	0	0	0	0	0	0	0	0	0	0	0	0	0	0	0	0	0	0	1	0	2	0	3	6	13	16	16	48	58	77	95	153	174	193	187	204	168	208	193	173	140	102	79	62	47
197	0	0	0	0	0	0	0	0	0	0	0	0	0	0	0	0	0	0	0	0	0	0	0	1	1	2	1	4	8	17	26	37	55	72	112	154	156	191	215	192	230	174	173	166	110	110	96	66	52
198	0	0	0	0	0	0	0	0	0	0	0	0	0	0	0	0	0	0	0	0	0	0	0	0	2	0	5	7	9	15	20	33	50	94	96	152	158	186	206	201	195	191	177	170	140	117	82	65	49
199	0	0	0	0	0	0	0	0	0	0	0	0	0	0	0	0	0	0	0	0	2	0	0	0	1	1	4	5	16	19	38	24	61	77	111	134	167	170	205	197	199	218	197	163	153	95	78	63	40
200	0	0	0	0	0	0	0	0	0	0	0	0	0	0	0	0	0	0	0	0	0	0	0	0	1	1	1	5	7	20	29	32	54	80	106	133	169	177	205	213	209	212	209	153	139	124	72	55	37
201	0	0	0	0	0	0	0	0	0	0	0	0	0	0	0	0	0	0	0	0	0	0	0	0	0	3	2	4	10	20	22	49	69	78	88	148	153	182	208	187	229	204	170	158	121	122	88	58	47
202	0	0	0	0	0	0	0	0	0	0	0	0	0	0	0	0	0	0	0	0	0	0	0	1	1	0	3	4	15	18	37	36	54	77	96	125	186	176	167	184	216	190	200	167	150	130	85	62	52
203	0	0	0	0	0	0	0	0	0	0	0	0	0	0	0	0	0	0	0	0	0	0	0	0	2	0	2	2	12	21	24	42	61	75	102	114	164	188	158	211	214	209	198	162	146	128	99	58	39
204	0	0	0	0	0	0	0	0	0	0	0	0	0	0	0	0	0	0	0	0	1	0	0	0	0	1	1	3	12	15	26	43	59	90	92	124	158	184	224	218	226	189	184	166	119	113	86	65	42
205	0	0	0	0	0	0	0	0	0	0	0	0	0	0	0	0	0	0	0	0	0	1	0	0	2	2	3	7	8	18	28	43	59	82	109	137	168	184	200	197	209	206	172	164	134	114	77	61	37
206	0	0	0	0	0	0	0	0	0	0	0	0	0	0	0	0	0	0	0	0	0	0	0	0	0	3	1	11	11	17	24	33	74	80	118	138	151	172	211	211	192	201	188	163	129	108	84	48	50
207	0	0	0	0	0	0	0	0	0	0	0	0	0	0	0	0	0	0	0	0	0	1	0	0	0	1	2	2	11	12	22	36	56	90	111	145	158	188	206	205	206	208	178	165	109	109	94	70	50
208	0	0	0	0	0	0	0	0	0	0	0	0	0	0	0	0	0	0	0	0	0	0	0	0	2	3	1	3	12	18	35	38	60	84	154	132	149	167	177	194	213	203	193	139	125	122	78	66	52
209	0	0	0	0	0	0	0	0	0	0	0	0	0	0	0	0	0	0	0	1	0	0	0	0	2	1	2	7	16	20	31	44	82	97	107	134	164	182	197	203	196	195	180	164	117	112	67	54	39
210	0	0	0	0	0	0	0	0	0	0	0	0	0	0	0	0	0	0	0	0	0	0	1	0	1	3	5	8	12	15	20	31	55	87	114	127	160	184	193	212	192	204	183	158	142	126	89	56	44
211	0	0	0	0	0	0	0	0	0	0	0	0	0	0	0	0	0	0	0	0	0	0	0	1	1	2	4	4	2	23	25	46	60	83	116	114	189	173	207	196	205	188	211	166	123	111	78	61	37
212	0	0	0	0	0	0	0	0	0	0	0	0	0	0	0	0	0	0	0	0	1	0	0	1	1	3	4	12	15	14	27	37	73	87	99	120	170	184	211	221	191	172	159	175	124	113	88	72	42
213	0	0	0	0	0	0	0	0	0	0	0	0	0	0	0	0	0	0	0	0	0	0	0	0	0	2	2	4	11	16	26	41	61	83	111	100	155	205	174	241	199	196	183	147	138	116	89	69	53
214	0	0	0	0	0	0	0	0	0	0	0	0	0	0	0	0	0	0	0	0	0	0	1	0	0	1	5	10	6	13	30	38	59	89	98	160	149	186	205	187	196	186	170	160	149	111	82	73	47
215	0	0	0	0	0	0	0	0	0	0	0	0	0	0	0	0	0	0	0	0	0	0	0	0	0	3	6	8	13	11	31	35	55	72	108	116	146	199	199	190	239	205	197	162	134	81	94	62	46
216	0	0	0	0	0	0	0	0	0	0	0	0	0	0	0	0	0	0	0	0	0	1	0	0	0	4	4	3	9	17	32	42	49	82	114	130	150	171	184	182	252	248	183	136	131	99	86	63	35
217	0	0	0	0	0	0	0	0	0	0	0	0	0	0	0	0	0	0	0	0	0	0	0	0	0	2	4	6	14	20	35	41	67	67	107	128	167	197	169	213	239	186	175	156	128	122	93	65	34
218	0	0	0	0	0	0	0	0	0	0	0	0	0	0	0	0	0	0	0	0	0	0	0	0	2	0	3	2	5	20	27	40	59	84	119	115	166	189	193	195	227	191	171	166	144	104	76	76	42
219	0	0	0	0	0	0	0	0	0	0	0	0	0	0	0	0	0	0	0	0	0	0	0	1	4	1	4	4	5	18	27	43	61	95	105	115	169	168	201	224	207	206	191	166	124	94	83	69	40
220	0	0	0	0	0	0	0	0	0	0	0	0	0	0	0	0	0	0	0	0	0	0	0	1	1	2	3	8	10	19	26	46	51	63	112	132	144	176	187	220	223	190	194	148	144	107	99	71	41
221	0	0	0	0	0	0	0	0	0	0	0	0	0	0	0	0	0	0	0	0	0	0	0	1	0	1	4	6	6	19	18	52	56	70	125	132	141	154	179	221	197	201	178	179	153	119	99	60	47
222	0	0	0	0	0	0	0	0	0	0	0	0	0	0	0	0	0	0	0	0	0	0	0	0	1	2	3	8	12	15	26	45	58	94	105	137	154	172	208	215	209	205	163	163	145	102	95	47	46
223	0	0	0	0	0	0	0	0	0	0	0	0	0	0	0	0	0	0	0	0	0	0	0	0	1	3	2	7	14	15	27	41	69	88	111	106	175	160	225	228	203	174	177	185	130	83	97	60	46
224	0	0	0	0	0	0	0	0	0	0	0	0	0	0	0	0	0	0	0	0	0	0	0	0	0	4	2	1	10	19	32	34	63	80	115	127	160	173	204	217	208	181	202	146	139	104	87	74	41
225	0	0	0	0	0	0	0	0	0	0	0	0	0	0	0	0	0	0	0	0	1	0	0	2	2	1	1	8	6	21	33	38	62	91	92	137	152	172	199	195	238	204	186	158	125	109	88	54	40
226	0	0	0	0	0	0	0	0	0	0	0	0	0	0	0	0	0	0	0	0	0	1	0	0	1	1	0	3	9	15	34	47	67	72	118	138	144	209	206	199	202	185	182	146	143	126	73	59	48
227	0	0	0	0	0	0	0	0	0	0	0	0	0	0	0	0	0	0	0	0	0	0	0	0	0	3	6	6	10	13	38	44	58	86	105	125	148	162	209	179	212	196	193	164	135	99	101	77	54
228	0	0	0	0	0	0	0	0	0	0	0	0	0	0	0	0	0	0	0	0	0	0	1	0	1	2	5	6	10	17	21	40	60	70	123	134	151	185	203	194	205	212	188	163	130	122	80	60	41
229	0	0	0	0	0	0	0	0	0	0	0	0	0	0	0	0	0	0	0	0	0	0	0	1	1	0	8	6	10	24	25	42	55	70	101	138	148	191	195	207	220	190	188	140	142	103	93	69	54
230	0	0	0	0	0	0	0	0	0	0	0	0	0	0	0	0	0	0	0	0	0	0	2	0	0	0	4	8	12	23	22	23	59	78	111	121	169	161	198	225	218	194	191	153	139	117	74	57	39
231	0	0	0	0	0	0	0	0	0	0	0	0	0	0	0	0	0	0	0	0	0	0	0	0	1	4	3	3	7	16	25	50	48	74	105	138	156	204	207	200	217	162	187	189	135	103	80	70	41
232	0	0	0	0	0	0	0	0	0	0	0	0	0	0	0	0	0	0	0	0	0	0	0	0	0	1	2	3	14	11	28	28	69	77	93	134	178	203	209	190	206	196	197	160	132	102	75	73	52
233	0	0	0	0	0	0	0	0	0	0	0	0	0	0	0	0	0	0	0	0	0	0	0	1	0	0	7	8	17	6	20	47	59	88	120	132	162	185	214	214	204	192	154	161	142	106	85	68	37
234	0	0	0	0	0	0	0	0	0	0	0	0	0	0	0	0	0	0	0	0	0	0	0	1	1	1	1	9	7	23	24	37	73	85	85	120	174	205	201	193	195	204	199	159	141	105	79	59	42
235	0	0	0	0	0	0	0	0	0	0	0	0	0	0	0	0	0	0	0	0	0	0	0	1	0	3	8	8	15	19	21	45	53	91	108	122	177	190	200	204	220	180	182	149	120	118	78	76	42
236	0	0	0	0	0	0	0	0	0	0	0	0	0	0	0	0	0	0	0	0	0	0	0	0	2	2	3	6	10	16	30	34	57	61	99	130	157	183	205	203	206	219	184	150	137	120	87	64	58
237	0	0	0	0	0	0	0	0	0	0	0	0	0	0	0	0	0	0	0	0	0	0	0	1	0	1	5	5	16	16	19	42	52	80	94	137	165	169	191	198	216	208	212	172	131	112	84	61	35
238	0	0	0	0	0	0	0	0	0	0	0	0	0	0	0	0	0	0	0	0	0	0	0	0	0	2	3	8	14	16	22	45	55	76	101	124	184	221	176	203	225	184	192	166	132	100	78	50	49
239	0	0	0	0	0	0	0	0	0	0	0	0	0	0	0	0	0	0	0	0	0	0	1	0	1	3	2	5	17	17	32	37	56	77	107	118	167	183	202	198	218	191	186	142	147	127	85	69	38
240	0	0	0	0	0	0	0	0	0	0	0	0	0	0	0	0	0	0	0	0	0	0	0	1	1	2	4	8	8	15	25	41	54	92	115	125	154	203	179	220	197	183	163	169	142	115	87	64	47
241	0	0	0	0	0	0	0	0	0	0	0	0	0	0	0	0	0	0	0	0	0	0	0	0	0	0	5	9	12	17	35	50	54	65	115	136	167	151	210	186	217	198	183	157	129	124	91	66	56
242	0	0	0	0	0	0	0	0	0	0	0	0	0	0	0	0	0	0	0	0	0	0	0	1	1	1	3	3	10	12	19	33	56	90	96	116	173	165	191	212	240	196	197	158	142	103	79	63	53
243	0	0	0	0	0	0	0	0	0	0	0	0	0	0	0	0	0	0	0	0	0	0	0	0	2	2	5	2	11	13	20	40	59	85	123	135	151	187	198	207	201	192	204	178	125	99	88	53	38
244	0	0	0	0	0	0	0	0	0	0	0	0	0	0	0	0	0	0	0	0	0	0	0	0	0	0	3	6	11	28	29	34	61	78	105	125	174	170	184	196	211	208	170	171	147	108	108	66	38
245	0	0	0	0	0	0	0	0	0	0	0	0	0	0	0	0	0	0	0	0	0	0	0	0	0	2	1	4	12	21	33	40	59	81	99	155	150	186	211	194	196	184	207	144	144	119	74	57	60
246	0	0	0	0	0	0	0	0	0	0	0	0	0	0	0	0	0	0	0	0	0	0	1	0	0	2	5	9	17	18	19	39	64	84	104	136	151	207	199	202	202	192	193	146	142	104	79	58	47
247	0	0	0	0	0	0	0	0	0	0	0	0	0	0	0	0	0	0	0	0	0	0	0	0	1	1	1	9	11	12	35	39	59	80	112	127	130	185	194	233	199	212	172	159	136	117	90	57	48
248	0	0	0	0	0	0	0	0	0	0	0	0	0	0	0	0	0	0	0	0	0	1	1	0	1	0	4	5	8	19	25	41	61	75	87	144	142	181	189	218	208	192	196	158	147	100	96	74	45
249	0	0	0	0	0	0	0	0	0	0	0	0	0	0	0	0	0	0	0	0	0	0	0	0	2	0	1	13	14	17	24	26	51	90	115	136	161	188	194	204	201	197	188	139	142	106	92	71	52
250	0	0	0	0	0	0	0	0	0	0	0	0	0	0	0	0	0	0	0	0	0	0	0	0	0	0	4	6	9	11	23	34	66	72	119	128	152	185	184	235	191	242	184	166	117	99	74	61	47
251	0	0	0	0	0	0	0	0	0	0	0	0	0	0	0	0	0	0	0	0	0	0	0	0	2	2	6	9	10	13	21	37	66	71	111	139	157	189	199	228	207	175	168	162	151	96	92	68	47
252	0	0	0	0	0	0	0	0	0	0	0	0	0	0	0	0	0	0	0	1	0	0	0	0	1	0	1	3	13	22	26	38	42	84	112	133	165	180	199	225	200	184	184	166	138	124	77	58	37
253	0	0	0	0	0	0	0	0	0	0	0	0	0	0	0	0	0	0	0	0	0	1	0	0	0	0	1	9	10	24	25	49	65	78	97	126	170	184	173	200	216	199	193	158	133	123	86	62	38
254	0	0	0	0	0	0	0	0	0	0	0	0	0	0	0	0	0	0	0	0	1	0	0	0	0	1	1	7	10	15	26	47	64	83	102	130	175	171	205	202	206	208	181	152	135	114	88	62	45
255	0	0	0	0	0	0	0	0	0	0	0	0	0	0	0	0	0	0	0	0	0	0	0	0	1	2	3	9	8	20	37	50	53	80	119	147	151	178	194	183	221	209	162	157	136	115	78	67	35
256	0	0	0	0	0	0	0	0	0	0	0	0	0	0	0	0	0	0	0	0	0	0	0	1	0	1	7	6	13	16	29	45	61	84	92	141	165	179	203	182	231	192	201	147	133	114	68	62	47
257	0	0	0	0	0	0	0	0	0	0	0	0	0	0	0	0	0	0	0	0	0	0	0	0	2	2	3	2	10	17	27	54	58	87	111	117	184	199	190	192	201	191	194	150	125	96	95	65	40
258	0	0	0	0	0	0	0	0	0	0	0	0	0	0	0	0	0	0	0	0	0	0	1	0	1	2	1	4	10	22	26	37	55	89	97	120	155	175	196	236	228	202	171	170	124	103	80	68	48
259	0	0	0	0	0	0	0	0	0	0	0	0	0	0	0	0	0	0	0	0	1	0	0	0	1	2	2	7	14	16	28	35	60	70	119	131	120	184	197	213	218	193	188	166	151	123	85	56	43
260	0	0	0	0	0	0	0	0	0	0	0	0	0	0	0	0	0	0	0	0	0	0	0	1	0	0	3	7	7	13	29	40	65	81	91	113	166	187	199	205	188	236	171	158	145	122	88	72	44
261	0	0	0	0	0	0	0	0	0	0	0	0	0	0	0	0	0	0	0	0	0	0	0	0	2	2	4	3	13	12	27	42	49	84	112	144	149	179	192	191	208	209	175	165	125	112	88	68	63
262	0	0	0	0	0	0	0	0	0	0	0	0	0	0	0	0	0	0	0	0	0	0	0	0	2	5	3	4	9	14	23	34	48	85	104	120	142	181	204	224	209	199	180	171	135	113	99	59	47
263	0	0	0	0	0	0	0	0	0	0	0	0	0	0	0	0	0	0	0	0	0	0	0	0	0	2	0	5	7	12	32	38	44	79	99	129	164	162	237	201	206	194	199	185	153	95	80	67	40
264	0	0	0	0	0	0	0	0	0	0	0	0	0	0	0	0	0	0	0	0	0	0	0	1	0	0	3	1	15	26	29	40	65	74	106	140	175	180	169	205	217	212	179	166	124	106	80	68	40
265	0	0	0	0	0	0	0	0	0	0	0	0	0	0	0	0	0	0	0	1	0	0	0	0	0	0	2	12	11	17	27	39	63	67	108	140	142	191	195	215	192	212	166	179	143	119	86	60	42
266	0	0	0	0	0	0	0	0	0	0	0	0	0	0	0	0	0	0	0	0	0	0	1	0	2	1	2	5	21	12	31	40	56	81	100	136	137	196	213	191	188	223	197	163	132	118	72	64	38
267	0	0	0	0	0	0	0	0	0	0	0	0	0	0	0	0	0	0	0	0	0	0	0	0	1	1	6	10	11	14	19	36	64	74	109	130	170	172	205	217	201	201	200	156	128	109	80	52	50
268	0	0	0	0	0	0	0	0	0	0	0	0	0	0	0	0	0	0	0	0	0	0	0	0	0	2	2	8	4	17	17	45	54	82	127	126	148	169	199	196	203	222	179	177	135	119	82	61	52
269	0	0	0	0	0	0	0	0	0	0	0	0	0	0	0	0	0	0	0	0	0	0	1	1	2	3	2	5	9	20	21	44	66	77	115	142	147	186	200	221	205	174	199	154	133	112	90	61	40
270	0	0	0	0	0	0	0	0	0	0	0	0	0	0	0	0	0	0	0	0	0	0	0	0	1	3	8	8	10	19	33	43	59	67	95	147	167	177	202	199	197	201	177	155	132	139	82	65	47
271	0	0	0	0	0	0	0	0	0	0	0	0	0	0	0	0	0	0	0	0	0	0	0	0	0	0	2	4	15	12	28	36	63	76	98	142	162	187	207	213	235	199	164	139	127	109	84	70	52
272	0	0	0	0	0	0	0	0	0	0	0	0	0	0	0	0	0	0	0	0	0	0	1	0	0	0	5	4	10	15	27	44	59	81	108	126	150	176	192	237	182	209	200	151	158	103	81	59	57
273	0	0	0	0	0	0	0	0	0	0	0	0	0	0	0	0	0	0	0	0	0	0	0	1	2	2	6	9	9	10	29	33	54	65	115	136	157	194	189	225	200	184	176	173	122	118	82	71	48
274	0	0	0	0	0	0	0	0	0	0	0	0	0	0	0	0	0	0	0	0	0	0	0	1	1	0	4	5	8	12	26	41	70	81	97	127	165	173	205	235	199	210	178	158	123	102	92	69	50
275	0	0	0	0	0	0	0	0	0	0	0	0	0	0	0	0	0	0	0	0	1	0	1	0	0	1	3	7	13	12	26	45	45	74	129	126	166	193	196	177	205	205	200	169	133	111	89	53	47
276	0	0	0	0	0	0	0	0	0	0	0	0	0	0	0	0	0	0	0	0	0	0	0	0	0	2	3	8	11	19	30	34	55	80	108	125	154	183	216	215	210	218	177	134	139	114	100	49	41
277	0	0	0	0	0	0	0	0	0	0	0	0	0	0	0	0	0	0	0	0	0	0	0	0	1	2	3	8	16	20	26	52	56	71	107	129	151	158	209	225	227	198	168	154	155	109	81	57	59
278	0	0	0	0	0	0	0	0	0	0	0	0	0	0	0	0	0	0	0	0	0	0	0	0	1	3	1	3	5	13	31	44	54	72	109	129	145	187	219	216	219	201	189	159	113	118	91	59	47
279	0	0	0	0	0	0	0	0	0	0	0	0	0	0	0	0	0	0	0	0	0	0	0	1	1	3	3	7	14	11	25	53	60	73	128	122	156	177	185	209	179	200	200	180	151	104	78	59	38
280	0	0	0	0	0	0	0	0	0	0	0	0	0	0	0	0	0	0	0	0	0	0	0	0	0	0	4	6	9	24	29	40	59	85	109	120	150	168	201	202	210	188	199	186	124	106	82	71	43
281	0	0	0	0	0	0	0	0	0	0	0	0	0	0	0	0	0	0	0	0	0	0	0	1	1	2	4	3	11	14	24	41	75	64	103	140	155	169	207	191	207	210	194	147	145	122	94	57	48
282	0	0	0	0	0	0	0	0	0	0	0	0	0	0	0	0	0	1	0	0	0	0	0	0	0	0	4	5	11	11	26	29	48	66	96	152	166	201	191	214	195	190	200	174	142	109	99	54	46
283	0	0	0	0	0	0	0	0	0	0	0	0	0	0	0	0	0	0	0	0	0	0	0	0	0	1	1	5	11	20	27	35	59	81	116	133	177	199	197	216	206	175	168	156	141	112	81	61	33
284	0	0	0	0	0	0	0	0	0	0	0	0	0	0	0	0	0	0	0	0	0	0	0	1	0	5	3	4	10	15	28	45	49	97	98	130	173	187	219	196	202	212	187	157	137	100	85	57	31
285	0	0	0	0	0	0	0	0	0	0	0	0	0	0	0	0	0	0	0	0	0	0	0	0	0	2	2	7	12	20	34	38	64	91	116	121	160	183	183	185	199	208	179	158	137	113	95	84	26
286	0	0	0	0	0	0	0	0	0	0	0	0	0	0	0	0	0	0	0	0	0	0	0	1	1	3	3	8	10	17	30	44	44	79	113	127	155	162	241	206	190	217	153	164	133	109	89	68	51
287	0	0	0	0	0	0	0	0	0	0	0	0	0	0	0	0	0	0	0	0	0	1	0	1	1	1	4	4	5	24	22	43	55	98	91	126	153	203	178	211	201	199	147	165	165	106	97	61	49
288	0	0	0	0	0	0	0	0	0	0	0	0	0	0	0	0	0	0	0	0	0	0	1	1	0	2	4	8	7	11	36	44	68	66	102	147	179	175	182	186	187	217	176	164	140	112	101	67	37
289	0	0	0	0	0	0	0	0	0	0	0	0	0	0	0	0	0	0	0	0	0	0	0	1	0	2	4	3	15	17	28	40	71	68	105	117	147	181	186	224	203	195	187	173	135	132	87	70	37
290	0	0	0	0	0	0	0	0	0	0	0	0	0	0	0	0	0	0	0	0	0	0	0	0	0	1	2	3	8	14	31	43	74	66	115	128	144	189	196	216	197	188	202	155	130	117	104	55	41
291	0	0	0	0	0	0	0	0	0	0	0	0	0	0	0	0	0	0	0	0	0	0	0	0	3	1	1	2	11	14	26	37	65	101	113	119	140	179	216	208	193	186	190	150	137	122	104	73	36
292	0	0	0	0	0	0	0	0	0	0	0	0	0	0	0	0	0	0	1	0	0	0	0	0	0	3	3	7	6	16	21	48	54	61	117	144	156	191	190	205	217	196	167	167	137	121	88	60	45
293	0	0	0	0	0	0	0	0	0	0	0	0	0	0	0	0	0	0	0	0	0	0	0	1	1	1	2	3	5	14	40	35	53	107	106	123	140	184	194	194	203	210	167	176	129	121	86	69	54
294	0	0	0	0	0	0	0	0	0	0	0	0	0	0	0	0	0	0	0	0	0	1	1	0	0	3	3	7	8	23	22	32	53	94	107	146	149	177	216	210	204	190	204	149	133	108	84	67	43
295	0	0	0	0	0	0	0	0	0	0	0	0	0	0	0	0	0	0	0	0	0	0	0	0	0	3	0	4	11	21	23	41	56	67	95	115	157	195	191	229	195	197	215	151	141	117	97	63	45
296	0	0	0	0	0	0	0	0	0	0	0	0	0	0	0	0	0	0	0	0	0	0	0	0	1	1	3	8	10	18	23	40	50	99	107	123	164	206	210	194	248	202	174	128	135	103	74	62	35
297	0	0	0	0	0	0	0	0	0	0	0	0	0	0	0	0	0	0	0	0	0	0	0	0	1	2	2	5	7	17	34	34	57	82	102	123	150	171	197	193	198	203	204	163	143	116	77	71	50
298	0	0	0	0	0	0	0	0	0	0	0	0	0	0	0	0	0	0	0	0	0	0	0	0	1	1	2	5	13	11	30	38	71	68	89	135	142	183	187	195	251	218	190	159	125	120	87	64	40
299	0	0	0	0	0	0	0	0	0	0	0	0	0	0	0	0	0	0	0	0	0	0	0	0	0	1	6	2	10	14	28	41	52	84	115	128	161	170	194	213	201	212	187	165	135	102	103	55	39
300	0	0	0	0	0	0	0	0	0	0	0	0	0	0	0	0	0	0	0	0	0	0	0	1	0	2	3	5	6	20	36	40	58	79	86	120	149	164	206	218	234	188	179	153	150	117	84	67	48
301	0	0	0	0	0	0	0	0	0	0	0	0	0	0	0	0	0	0	0	0	0	0	0	1	4	1	1	9	9	24	25	49	62	75	118	144	125	210	188	201	219	185	184	140	152	100	91	72	37
302	0	0	0	0	0	0	0	0	0	0	0	0	0	0	0	0	0	0	0	0	0	0	1	0	0	2	1	6	10	13	26	29	72	82	98	125	154	181	209	191	246	182	187	158	153	104	77	62	50
303	0	0	0	0	0	0	0	0	0	0	0	0	0	0	0	0	0	0	0	0	0	0	0	0	0	0	3	5	8	13	27	39	55	83	99	132	149	165	205	208	223	204	195	174	135	114	92	51	39
304	0	0	0	0	0	0	0	0	0	0	0	0	0	0	0	0	0	0	0	0	0	0	0	0	2	1	3	3	10	16	22	46	61	77	91	125	155	189	221	229	205	167	172	197	138	102	90	64	48
305	0	0	0	0	0	0	0	0	0	0	0	0	0	0	0	0	0	0	0	0	0	0	1	1	1	2	5	8	8	15	26	45	69	82	108	132	180	196	186	201	159	225	183	142	128	123	88	55	42
306	0	0	0	0	0	0	0	0	0	0	0	0	0	0	0	0	0	0	0	0	0	0	0	0	2	2	0	6	15	15	21	27	55	77	92	133	188	172	198	205	203	199	191	172	129	116	95	72	45
307	0	0	0	0	0	0	0	0	0	0	0	0	0	0	0	0	0	0	0	0	0	0	0	0	0	1	3	9	15	18	26	25	52	93	110	131	171	171	189	202	197	199	169	154	141	142	92	60	54
308	0	0	0	0	0	0	0	0	0	0	0	0	0	0	0	0	0	0	0	0	0	0	0	1	1	3	4	4	8	10	25	37	52	72	119	149	132	182	221	203	215	191	188	142	123	121	91	76	45
309	0	0	0	0	0	0	0	0	0	0	0	0	0	0	0	0	0	0	0	0	0	0	0	2	1	3	1	5	11	20	28	40	59	85	123	148	141	170	180	194	205	205	199	174	108	121	96	51	52
310	0	0	0	0	0	0	0	0	0	0	0	0	0	0	0	0	0	0	0	0	0	0	0	0	0	1	3	5	14	16	23	34	54	74	118	142	151	172	191	221	221	216	174	137	143	115	83	69	49
311	0	0	0	0	0	0	0	0	0	0	0	0	0	0	0	0	0	0	0	0	0	0	0	0	2	1	1	6	17	10	30	39	65	60	111	148	153	181	213	183	204	214	159	146	157	107	85	84	41
312	0	0	0	0	0	0	0	0	0	0	0	0	0	0	0	0	0	0	0	0	0	0	0	0	2	2	5	1	9	12	25	38	55	80	113	124	166	179	202	205	218	174	199	156	145	101	100	72	38
313	0	0	0	0	0	0	0	0	0	0	0	0	0	0	0	0	0	0	0	0	0	0	0	0	2	1	1	6	13	14	22	58	65	69	111	136	159	172	199	203	205	211	193	155	124	105	101	56	41
314	0	0	0	0	0	0	0	0	0	0	0	0	0	0	0	0	0	0	0	0	0	0	0	0	1	3	4	9	7	14	30	39	72	80	91	119	167	194	200	209	216	189	165	153	137	121	81	78	51
315	0	0	0	0	0	0	0	0	0	0	0	0	0	0	0	0	0	0	0	0	0	0	0	1	0	1	3	3	8	30	26	43	73	78	117	119	147	182	206	212	198	223	150	158	136	98	78	69	52
316	0	0	0	0	0	0	0	0	0	0	0	0	0	0	0	0	0	0	0	0	0	0	0	0	0	1	5	4	11	8	28	44	51	82	113	124	145	175	204	200	202	207	209	173	131	110	83	61	44
317	0	0	0	0	0	0	0	0	0	0	0	0	0	0	0	0	0	0	0	0	0	0	0	0	0	8	1	10	12	12	34	35	65	76	96	135	151	183	217	196	196	225	176	144	143	122	93	65	45
318	0	0	0	0	0	0	0	0	0	0	0	0	0	0	0	0	0	0	0	0	0	0	0	1	1	2	2	3	16	22	29	42	60	82	91	112	168	168	222	221	178	202	200	145	152	113	86	61	51
319	0	0	0	0	0	0	0	0	0	0	0	0	0	0	0	0	0	0	0	0	0	0	1	0	1	2	8	4	8	19	23	36	63	81	112	121	142	198	201	223	216	196	195	143	126	103	81	69	45
320	0	0	0	0	0	0	0	0	0	0	0	0	0	0	0	0	0	0	0	0	0	0	0	0	0	2	0	2	12	16	25	40	64	74	116	133	158	167	216	222	203	180	187	160	141	120	70	78	47
321	0	0	0	0	0	0	0	0	0	0	0	0	0	0	0	0	0	0	0	0	0	0	0	1	1	0	1	6	11	16	20	51	70	72	99	134	178	194	217	210	195	191	189	163	134	97	92	56	31
322	0	0	0	0	0	0	0	0	0	0	0	0	0	0	0	0	0	0	0	0	0	0	0	1	1	0	7	5	13	15	21	49	55	80	100	133	149	173	194	206	226	185	195	174	160	107	76	57	51
323	0	0	0	0	0	0	0	0	0	0	0	0	0	0	0	0	0	0	0	0	0	0	0	0	0	2	4	3	11	19	26	29	41	85	107	146	147	162	196	228	222	194	191	168	148	125	77	62	39
324	0	0	0	0	0	0	0	0	0	0	0	0	0	0	0	0	0	0	0	0	0	0	1	1	1	2	3	5	8	15	33	42	54	70	112	127	144	183	194	192	205	218	195	157	145	121	85	61	48
325	0	0	0	0	0	0	0	0	0	0	0	0	0	0	0	0	0	0	0	0	0	0	0	0	0	1	1	14	13	13	35	31	59	67	106	130	175	166	197	198	196	200	204	165	139	114	96	58	44
326	0	0	0	0	0	0	0	0	0	0	0	0	0	0	0	0	0	0	0	0	0	0	0	0	2	1	6	4	4	14	29	41	54	75	97	133	180	168	193	190	200	203	182	173	136	134	81	81	32
327	0	0	0	0	0	0	0	0	0	0	0	0	0	0	0	0	0	0	0	0	0	1	0	1	2	4	3	5	14	16	22	44	56	82	101	143	140	179	189	205	208	195	177	159	129	127	97	65	48
328	0	0	0	0	0	0	0	0	0	0	0	0	0	0	0	0	0	0	0	0	0	0	0	0	0	0	4	7	9	9	28	46	58	79	105	132	153	169	172	238	195	193	192	162	147	121	98	65	37
329	0	0	0	0	0	0	0	0	0	0	0	0	0	0	0	0	0	0	0	0	0	0	0	0	0	2	2	7	7	19	30	37	53	77	110	145	168	203	215	192	225	196	162	138	123	105	86	66	44
330	0	0	0	0	0	0	0	0	0	0	0	0	0	0	0	0	0	0	0	0	0	0	0	0	1	2	5	5	9	20	22	45	70	92	102	122	159	176	191	213	217	203	183	156	131	106	82	66	40
331	0	0	0	0	0	0	0	0	0	0	0	0	0	0	0	0	0	0	0	0	0	0	1	0	1	2	5	6	7	11	32	49	67	81	112	125	167	205	186	197	206	180	202	167	137	104	78	61	46
332	0	0	0	0	0	0	0	0	0	0	0	0	0	0	0	0	0	0	0	0	0	0	0	0	1	2	3	4	13	15	34	35	67	82	90	143	156	178	189	189	208	192	173	199	146	137	76	53	46
333	0	0	0	0	0	0	0	0	0	0	0	0	0	0	0	0	0	0	0	0	0	0	0	0	2	3	2	6	10	14	20	56	60	74	117	111	165	192	193	195	206	214	170	176	122	116	76	57	53
334	0	0	0	0	0	0	0	0	0	0	0	0	0	0	0	0	0	0	0	0	0	0	0	0	3	2	2	2	13	21	30	31	63	75	106	137	149	186	186	208	202	210	187	173	132	93	106	64	42
335	0	0	0	0	0	0	0	0	0	0	0	0	0	0	0	0	0	0	0	0	0	0	0	2	1	5	5	4	11	20	27	40	55	89	122	131	149	184	185	222	221	214	169	165	133	97	77	57	46
336	0	0	0	0	0	0	0	0	0	0	0	0	0	0	0	0	0	0	0	0	0	0	0	1	0	0	5	7	11	24	32	39	61	83	102	139	161	175	180	216	174	244	164	152	119	117	86	73	49
337	0	0	0	0	0	0	0	0	0	0	0	0	0	0	0	0	0	0	0	0	0	0	1	1	0	3	1	8	13	19	31	47	52	80	93	152	153	188	199	202	229	189	182	166	118	93	90	58	48
338	0	0	0	0	0	0	0	0	0	0	0	0	0	0	0	0	0	0	0	0	0	0	0	0	1	0	0	6	8	21	25	56	65	74	101	119	137	184	208	198	206	203	193	174	142	116	89	66	39
339	0	0	0	0	0	0	0	0	0	0	0	0	0	0	0	0	0	0	0	0	0	0	0	0	1	2	5	3	8	23	29	41	44	92	119	148	125	193	183	198	214	221	156	160	138	105	87	65	54
340	0	0	0	0	0	0	0	0	0	0	0	0	0	0	0	0	0	0	0	0	0	0	0	0	2	1	5	4	7	16	25	36	53	94	101	122	158	202	192	221	199	187	175	163	125	96	106	58	62
341	0	0	0	0	0	0	0	0	0	0	0	0	0	0	0	0	0	0	0	0	0	0	0	0	1	4	1	6	6	17	28	34	52	79	102	119	171	198	178	226	218	208	171	147	126	106	111	64	48
342	0	0	0	0	0	0	0	0	0	0	0	0	0	0	0	0	0	0	0	0	0	0	0	0	0	5	2	9	9	22	20	40	61	76	125	116	158	187	184	226	201	211	170	157	135	123	74	72	36
343	0	0	0	0	0	0	0	0	0	0	0	0	0	0	0	0	0	0	0	0	0	0	0	0	2	0	2	5	11	22	30	43	55	68	112	144	158	188	213	190	191	189	192	168	153	113	69	54	37
344	0	0	0	0	0	0	0	0	0	0	0	0	0	0	0	0	0	0	0	0	0	0	0	0	0	2	2	7	4	15	25	38	57	77	99	141	182	156	210	199	208	236	176	136	143	115	93	67	54
345	0	0	0	0	0	0	0	0	0	0	0	0	0	0	0	0	0	0	0	0	0	0	0	1	3	0	3	2	11	15	20	42	62	86	100	133	144	187	204	213	200	209	197	145	144	111	91	66	42
346	0	0	0	0	0	0	0	0	0	0	0	0	0	0	0	0	0	0	0	0	0	0	0	0	0	2	7	4	20	18	25	47	59	81	95	135	148	181	196	210	215	208	179	165	128	98	85	62	49
347	0	0	0	0	0	0	0	0	0	0	0	0	0	0	0	0	0	0	0	0	0	1	0	1	0	1	4	7	9	10	31	30	48	86	111	139	144	172	194	212	233	171	189	163	148	118	85	62	42
348	0	0	0	0	0	0	0	0	0	0	0	0	0	0	0	0	0	0	0	0	0	0	0	0	0	4	3	6	12	20	23	50	52	72	93	122	153	194	223	194	210	208	190	149	136	125	66	66	39
349	0	0	0	0	0	0	0	0	0	0	0	0	0	0	0	0	0	0	0	0	0	0	0	0	0	2	3	4	6	14	21	41	64	88	98	123	156	169	199	187	211	199	182	172	146	135	94	65	43
350	0	0	0	0	0	0	0	0	0	0	0	0	0	0	0	0	0	0	0	0	0	0	0	2	0	1	2	7	17	23	29	40	45	80	125	128	165	151	178	195	227	192	195	184	135	120	80	63	40
351	0	0	0	0	0	0	0	0	0	0	0	0	0	0	0	0	0	0	0	0	0	0	0	0	1	1	5	9	8	21	26	46	70	65	92	125	172	193	189	205	180	213	194	155	145	110	84	68	47
352	0	0	0	0	0	0	0	0	0	0	0	0	0	0	0	0	0	0	0	0	0	0	0	0	2	1	4	8	11	17	19	42	69	79	98	142	138	187	189	201	224	199	167	187	158	98	77	74	46
353	0	0	0	0	0	0	0	0	0	0	0	0	0	0	0	0	0	0	0	0	0	0	0	0	1	1	5	5	9	16	36	45	51	80	98	143	144	196	189	196	213	211	190	158	152	94	75	62	45
354	0	0	0	0	0	0	0	0	0	0	0	0	0	0	0	0	0	0	0	0	0	0	0	0	0	1	1	4	12	16	30	59	64	65	102	141	141	177	195	207	211	195	203	153	129	94	92	72	48
355	0	0	0	0	0	0	0	0	0	0	0	0	0	0	0	0	0	0	0	0	0	0	0	0	2	1	5	10	13	15	30	42	59	85	115	159	157	181	192	202	209	207	163	171	126	117	73	52	41
356	0	0	0	0	0	0	0	0	0	0	0	0	0	0	0	0	0	0	0	0	0	0	0	0	1	2	5	8	10	19	32	33	62	77	115	131	159	163	198	213	197	203	190	189	133	105	81	65	40
357	0	0	0	0	0	0	0	0	0	0	0	0	0	0	0	0	0	0	0	0	0	0	1	0	1	2	5	6	7	15	20	40	63	80	98	145	164	163	204	190	224	184	171	181	137	116	86	88	34
358	0	0	0	0	0	0	0	0	0	0	0	0	0	0	0	0	0	0	0	0	0	0	0	1	0	2	3	4	9	9	29	33	54	72	121	123	165	172	216	221	211	186	167	179	133	108	101	69	36
359	0	0	0	0	0	0	0	0	0	0	0	0	0	0	0	0	0	0	0	0	0	0	0	0	1	1	6	7	11	18	20	43	59	84	106	147	161	187	199	192	206	213	175	171	153	106	68	66	30
360	0	0	0	0	0	0	0	0	0	0	0	0	0	0	0	0	0	0	0	0	0	0	0	0	0	3	4	10	10	15	34	44	56	76	109	145	163	173	198	195	223	203	174	164	115	98	94	63	48
361	0	0	0	0	0	0	0	0	0	0	0	0	0	0	0	0	0	0	0	0	0	0	0	0	0	1	3	8	10	13	32	51	54	81	98	109	139	157	200	215	204	221	199	164	141	125	87	66	42
362	0	0	0	0	0	0	0	0	0	0	0	0	0	0	0	0	0	0	0	0	0	0	0	0	2	2	1	3	6	18	26	39	49	76	103	144	156	164	213	237	231	189	185	150	128	102	90	68	42
363	0	0	0	0	0	0	0	0	0	0	0	0	0	0	0	0	0	0	0	0	0	0	0	0	1	5	1	6	11	20	27	40	46	83	94	147	164	181	196	210	214	196	173	176	139	99	80	68	45
364	0	0	0	0	0	0	0	0	0	0	0	0	0	0	0	0	0	0	0	0	0	0	0	1	1	1	3	7	6	21	18	41	67	79	120	117	151	174	200	184	232	182	199	157	127	104	94	75	51
365	0	0	0	0	0	0	0	0	0	0	0	0	0	0	0	0	0	0	0	0	0	0	0	0	2	2	4	4	13	17	39	40	57	72	110	141	163	177	197	201	195	214	199	154	126	101	79	72	46
366	0	0	0	0	0	0	0	0	0	0	0	0	0	0	0	0	0	0	0	0	0	0	0	0	1	3	2	6	11	19	26	53	72	87	121	115	160	170	196	193	221	197	167	142	148	104	90	64	34
367	0	0	0	0	0	0	0	0	0	0	0	0	0	0	0	0	0	0	0	0	0	0	0	1	0	1	3	8	8	18	22	38	63	93	104	119	160	177	169	216	223	181	200	179	129	103	93	81	38
368	0	0	0	0	0	0	0	0	0	0	0	0	0	0	0	0	0	0	0	0	0	0	0	1	1	0	6	5	9	21	18	37	62	66	120	127	161	178	225	200	194	200	201	153	129	124	81	68	43
369	0	0	0	0	0	0	0	0	0	0	0	0	0	0	0	0	0	0	0	0	0	0	0	0	0	3	3	3	9	20	25	43	73	67	103	130	158	182	211	217	214	199	189	164	134	106	84	59	36
370	0	0	0	0	0	0	0	0	0	0	0	0	0	0	0	0	0	0	0	0	0	0	0	0	1	1	3	4	11	11	30	40	62	83	98	115	164	197	183	221	204	209	176	162	123	105	81	79	48
371	0	0	0	0	0	0	0	0	0	0	0	0	0	0	0	0	0	0	0	0	0	0	0	0	0	1	2	9	11	17	10	44	68	70	116	118	155	161	195	214	246	201	181	158	135	128	93	56	40
372	0	0	0	0	0	0	0	0	0	0	0	0	0	0	0	0	0	0	0	0	0	0	0	1	1	1	4	8	13	14	25	39	77	90	97	122	141	175	201	216	219	218	188	164	136	104	100	44	36
373	0	0	0	0	0	0	0	0	0	0	0	0	0	0	0	0	0	0	0	0	0	0	1	2	0	2	5	5	10	13	33	37	59	90	103	134	143	181	196	224	205	198	181	143	125	134	84	59	52
374	0	0	0	0	0	0	0	0	0	0	0	0	0	0	0	0	0	0	0	0	0	0	0	0	2	4	6	10	10	13	20	32	69	84	86	128	141	202	178	217	209	217	180	163	172	104	81	65	40
375	0	0	0	0	0	0	0	0	0	0	0	0	0	0	0	0	0	0	0	0	0	0	1	0	3	1	3	9	16	19	20	35	61	83	90	137	179	196	188	201	224	180	170	161	130	118	76	64	55
376	0	0	0	0	0	0	0	0	0	0	0	0	0	0	0	0	0	0	0	0	0	0	0	1	2	2	2	6	5	12	19	36	54	61	118	123	154	195	209	236	207	211	192	137	127	119	86	57	52
377	0	0	0	0	0	0	0	0	0	0	0	0	0	0	0	0	0	0	0	0	1	0	0	0	0	3	3	2	10	19	41	47	70	95	91	131	152	150	175	212	227	225	183	158	134	108	76	66	38
378	0	0	0	0	0	0	0	0	0	0	0	0	0	0	0	0	0	0	0	0	0	0	2	0	0	3	2	6	14	23	24	39	58	78	93	130	163	168	206	206	209	191	160	168	137	140	69	73	51
379	0	0	0	0	0	0	0	0	0	0	0	0	0	0	0	0	0	0	0	0	0	0	0	0	2	0	1	5	6	14	26	36	55	84	99	125	160	174	207	209	229	176	181	158	143	119	92	71	43
380	0	0	0	0	0	0	0	0	0	0	0	0	0	0	0	0	0	0	0	0	0	0	0	0	0	4	4	5	7	9	26	50	53	108	89	149	142	166	205	218	207	216	189	158	129	96	93	57	40
381	0	0	0	0	0	0	0	0	0	0	0	0	0	0	0	0	0	0	0	0	0	0	1	0	3	4	7	6	9	24	28	46	49	53	96	124	168	189	189	201	213	182	194	166	131	117	80	80	57
382	0	0	0	0	0	0	0	0	0	0	0	0	0	0	0	0	0	0	0	0	0	0	0	0	0	6	2	8	10	19	25	40	54	81	89	146	166	214	180	190	208	193	201	147	131	104	93	48	52
383	0	0	0	0	0	0	0	0	0	0	0	0	0	0	0	0	0	0	0	0	0	0	0	0	1	2	2	6	12	20	26	37	57	90	93	142	137	186	195	199	216	213	188	142	136	106	84	63	58
384	0	0	0	0	0	0	0	0	0	0	0	0	0	0	0	0	0	0	0	0	0	0	1	0	0	4	4	3	9	20	36	50	71	84	82	127	180	174	206	194	201	181	199	174	152	97	78	50	57
385	0	0	0	0	0	0	0	0	0	0	0	0	0	0	0	0	0	0	0	0	0	0	1	0	1	1	1	3	9	21	24	31	69	64	110	125	149	191	200	201	179	191	195	168	132	133	97	56	51
386	0	0	0	0	0	0	0	0	0	0	0	0	0	0	0	0	0	0	0	1	0	0	0	0	2	1	1	7	16	10	30	44	59	83	96	126	148	176	203	226	218	188	200	163	142	100	80	57	44
387	0	0	0	0	0	0	0	0	0	0	0	0	0	0	0	0	0	0	0	0	0	0	0	0	1	1	4	7	5	17	22	32	58	77	112	124	162	178	202	198	215	210	174	174	160	108	83	59	47
388	0	0	0	0	0	0	0	0	0	0	0	0	0	0	0	0	0	0	0	0	0	0	0	0	1	1	6	7	7	17	27	35	48	86	104	126	147	180	207	218	200	234	184	164	128	102	97	56	54
389	0	0	0	0	0	0	0	0	0	0	0	0	0	0	0	0	0	0	0	0	0	0	0	0	0	1	2	12	12	19	26	41	47	73	112	151	142	166	189	209	221	199	202	174	139	109	82	57	43
390	0	0	0	0	0	0	0	0	0	0	0	0	0	0	0	0	0	0	0	0	0	0	0	1	2	4	1	5	7	14	29	37	61	87	78	144	138	175	205	184	212	226	196	165	141	127	100	53	30
391	0	0	0	0	0	0	0	0	0	0	0	0	0	0	0	0	0	0	0	0	0	0	0	1	0	1	3	2	8	19	19	37	64	89	100	135	150	158	218	198	186	189	180	162	151	124	95	60	62
392	0	0	0	0	0	0	0	0	0	0	0	0	0	0	0	0	0	0	0	0	0	0	0	0	3	2	7	8	16	15	17	42	51	79	113	150	152	182	186	195	208	212	200	155	137	101	81	65	52
393	0	0	0	0	0	0	0	0	0	0	0	0	0	0	0	0	0	0	0	0	0	0	1	1	0	2	2	1	10	17	34	39	55	78	115	129	156	162	194	206	200	189	203	153	138	129	98	65	43
394	0	0	0	0	0	0	0	0	0	0	0	0	0	0	0	0	0	0	0	0	0	0	0	0	0	1	1	4	10	17	22	38	63	94	113	113	149	193	218	197	189	210	187	150	143	99	100	68	51
395	0	0	0	0	0	0	0	0	0	0	0	0	0	0	0	0	0	0	0	0	0	1	0	0	1	2	1	8	14	19	23	49	63	96	104	134	167	175	178	180	201	204	200	165	124	120	77	80	34
396	0	0	0	0	0	0	0	0	0	0	0	0	0	0	0	0	0	0	0	0	0	0	1	0	0	0	2	8	15	19	34	43	69	71	104	122	158	199	194	205	215	195	172	154	136	118	75	64	49
397	0	0	0	0	0	0	0	0	0	0	0	0	0	0	0	0	0	0	0	0	0	1	0	1	1	1	4	6	14	11	30	47	55	91	95	135	143	170	191	194	212	218	193	171	132	118	85	56	54
398	0	0	0	0	0	0	0	0	0	0	0	0	0	0	0	0	0	0	0	0	0	0	0	1	3	2	3	7	8	16	36	32	60	62	105	145	172	206	181	204	212	199	189	160	132	101	81	60	42
399	0	0	0	0	0	0	0	0	0	0	0	0	0	0	0	0	0	0	0	0	0	0	1	1	0	2	2	3	10	13	26	37	46	87	103	137	163	200	209	208	218	206	188	164	124	117	61	54	46
400	0	0	0	0	0	0	0	0	0	0	0	0	0	0	0	0	0	0	0	0	0	0	0	0	1	0	5	3	11	18	24	50	68	88	110	145	176	162	196	209	209	217	160	161	124	97	86	55	43
401	0	0	0	0	0	0	0	0	0	0	0	0	0	0	0	0	0	0	0	0	0	0	0	1	1	2	3	4	10	21	31	42	63	69	101	125	162	181	205	203	221	195	180	169	123	122	85	63	39
402	0	0	0	0	0	0	0	0	0	0	0	0	0	0	0	0	0	0	0	0	0	0	0	0	1	2	2	8	7	9	30	48	66	86	117	136	147	174	222	186	214	180	190	142	154	111	92	64	46
403	0	0	0	0	0	0	0	0	0	0	0	0	0	0	0	0	0	0	0	0	0	0	1	1	0	1	1	7	4	13	25	44	63	96	108	144	168	167	176	201	223	193	186	164	129	95	90	72	58
404	0	0	0	0	0	0	0	0	0	0	0	0	0	0	0	0	0	0	0	0	0	0	1	0	0	1	3	9	12	13	17	35	38	83	119	146	161	176	214	224	211	189	179	151	129	105	89	58	57
405	0	0	0	0	0	0	0	0	0	0	0	0	0	0	0	0	0	0	0	0	0	0	0	1	0	2	1	5	7	11	23	34	51	77	114	144	158	169	194	202	189	203	212	147	146	113	103	66	52
406	0	0	0	0	0	0	0	0	0	0	0	0	0	0	0	0	0	0	0	0	0	1	0	0	1	4	3	8	6	21	22	32	54	74	95	125	152	191	197	231	203	200	192	168	120	123	99	68	40
407	0	0	0	0	0	0	0	0	0	0	0	0	0	0	0	0	0	0	0	0	0	0	0	0	1	1	4	1	7	13	38	41	58	77	109	149	164	190	187	214	188	207	167	159	138	115	77	72	46
408	0	0	0	0	0	0	0	0	0	0	0	0	0	0	0	0	0	0	0	0	0	0	0	1	3	1	1	7	6	15	26	48	65	91	111	127	148	183	186	194	220	181	152	175	150	101	93	72	48
409	0	0	0	0	0	0	0	0	0	0	0	0	0	0	0	0	0	0	0	0	0	0	1	1	3	0	2	5	8	24	27	52	63	75	102	117	147	191	173	198	213	218	173	181	120	110	91	68	43
410	0	0	0	0	0	0	0	0	0	0	0	0	0	0	0	0	0	0	0	0	0	0	0	0	0	2	5	2	9	24	25	42	60	86	101	147	141	161	182	234	216	215	167	165	145	110	80	56	34
411	0	0	0	0	0	0	0	0	0	0	0	0	0	0	0	0	0	0	0	0	0	0	0	1	0	0	4	3	13	25	16	47	60	86	109	121	165	189	194	204	199	213	163	175	131	112	85	73	38
412	0	0	0	0	0	0	0	0	0	0	0	0	0	0	0	0	0	0	0	0	0	0	0	0	0	0	3	7	8	9	28	40	56	76	99	139	176	171	215	182	205	209	177	172	140	115	91	63	38
413	0	0	0	0	0	0	0	0	0	0	0	0	0	0	0	0	0	0	0	0	0	0	0	0	2	1	1	8	11	16	29	45	49	83	100	111	175	174	184	226	218	210	175	162	142	113	75	60	48
414	0	0	0	0	0	0	0	0	0	0	0	0	0	0	0	0	0	0	0	0	0	0	0	0	1	1	5	7	14	21	23	39	71	78	105	130	162	200	190	232	215	184	188	140	134	120	69	62	34
415	0	0	0	0	0	0	0	0	0	0	0	0	0	0	0	0	0	0	0	0	0	0	0	0	0	2	1	6	14	18	15	36	64	76	111	139	164	186	168	212	212	209	170	164	146	117	81	62	52
416	0	0	0	0	0	0	0	0	0	0	0	0	0	0	0	0	0	0	0	0	0	0	0	1	0	0	3	10	20	20	27	48	55	84	118	138	158	184	197	201	190	206	173	153	139	101	96	57	50
417	0	0	0	0	0	0	0	0	0	0	0	0	0	0	0	0	0	0	0	0	0	0	1	0	1	0	4	6	8	22	19	35	48	91	99	125	157	194	193	211	197	217	183	168	149	112	72	60	51
418	0	0	0	0	0	0	0	0	0	0	0	0	0	0	0	0	0	0	0	0	0	0	1	0	2	4	2	3	12	24	28	38	65	79	104	123	160	170	202	220	204	192	165	178	152	116	70	70	52
419	0	0	0	0	0	0	0	0	0	0	0	0	0	0	0	0	0	0	0	0	0	0	1	1	1	2	1	6	19	26	25	37	66	82	102	144	152	192	206	185	208	186	180	168	126	122	82	59	33
420	0	0	0	0	0	0	0	0	0	0	0	0	0	0	0	0	0	0	0	0	0	0	0	0	1	1	3	2	8	16	21	47	48	69	89	119	156	211	211	208	220	206	178	176	132	110	90	54	50
421	0	0	0	0	0	0	0	0	0	0	0	0	0	0	0	0	0	0	0	0	0	0	1	0	0	1	6	7	6	14	18	29	55	85	100	140	148	181	182	225	202	200	193	174	135	125	81	62	51
422	0	0	0	0	0	0	0	0	0	0	0	0	0	0	0	0	0	0	0	0	0	0	1	0	0	4	2	4	9	15	23	46	53	76	125	129	158	169	206	224	200	204	170	160	119	118	85	64	54
423	0	0	0	0	0	0	0	0	0	0	0	0	0	0	0	0	0	0	0	0	0	0	0	1	0	0	3	6	4	13	24	35	59	84	102	125	170	172	213	208	210	191	197	151	138	104	98	55	49
424	0	0	0	0	0	0	0	0	0	0	0	0	0	0	0	0	0	0	0	0	0	0	1	0	0	1	3	7	10	16	33	36	57	74	101	132	157	184	207	221	221	219	172	179	114	104	85	59	44
425	0	0	0	0	0	0	0	0	0	0	0	0	0	0	0	0	0	0	0	0	0	1	0	2	0	0	1	7	13	24	19	35	53	87	122	126	178	205	192	208	197	181	182	157	143	108	83	63	45
426	0	0	0	0	0	0	0	0	0	0	0	0	0	0	0	0	0	0	0	0	0	1	0	0	1	2	3	6	14	17	22	43	53	80	114	136	176	172	198	193	200	204	159	160	148	112	72	73	52
427	0	0	0	0	0	0	0	0	0	0	0	0	0	0	0	0	0	0	0	0	0	0	0	0	3	1	1	6	18	18	25	38	60	86	94	124	182	175	196	227	218	210	164	158	111	110	93	57	57
428	0	0	0	0	0	0	0	0	0	0	0	0	0	0	0	0	0	0	0	0	0	0	0	0	3	0	0	2	13	12	27	51	61	81	109	112	156	176	179	208	220	193	192	190	125	109	91	64	48
429	0	0	0	0	0	0	0	0	0	0	0	0	0	0	0	0	0	0	0	0	0	1	0	0	0	3	5	2	10	19	28	41	59	84	105	119	155	157	207	203	217	221	158	174	150	91	75	77	46
430	0	0	0	0	0	0	0	0	0	0	0	0	0	0	0	0	0	0	0	0	0	0	0	0	0	0	0	8	10	15	21	36	57	92	91	143	155	179	186	202	194	207	190	156	154	125	109	54	50
431	0	0	0	0	0	0	0	0	0	0	0	0	0	0	0	0	0	0	0	0	0	0	0	0	1	0	1	0	10	14	28	45	63	87	85	134	160	181	193	183	195	231	199	155	132	121	73	66	48
432	0	0	0	0	0	0	0	0	0	0	0	0	0	0	0	0	0	0	0	0	0	0	0	0	1	2	3	5	7	22	42	32	57	85	100	134	158	189	189	220	211	202	200	159	114	111	79	59	42
433	0	0	0	0	0	0	0	0	0	0	0	0	0	0	0	0	0	0	0	0	0	0	0	0	1	0	3	5	10	19	29	39	73	69	101	144	157	176	191	205	217	188	194	158	141	110	95	59	34
434	0	0	0	0	0	0	0	0	0	0	0	0	0	0	0	0	0	0	0	0	0	0	0	0	2	0	3	7	9	16	28	43	54	73	110	141	148	189	192	201	203	211	178	168	152	92	95	75	45
435	0	0	0	0	0	0	0	0	0	0	0	0	0	0	0	0	0	0	0	0	0	0	0	2	0	4	3	4	10	19	32	40	57	91	122	123	150	175	172	188	198	193	201	174	130	118	90	79	40
436	0	0	0	0	0	0	0	0	0	0	0	0	0	0	0	0	0	0	0	0	0	0	2	0	0	2	2	8	9	20	18	49	55	65	111	118	169	168	196	229	225	206	182	156	129	115	84	61	38
437	0	0	0	0	0	0	0	0	0	0	0	0	0	0	0	0	0	0	0	0	0	0	0	1	0	1	1	5	11	13	26	40	52	80	113	114	130	187	194	225	228	208	165	168	159	114	83	53	45
438	0	0	0	0	0	0	0	0	0	0	0	0	0	0	0	0	0	0	0	0	0	0	0	0	1	3	4	5	3	9	28	45	64	78	108	150	163	171	202	202	208	222	183	164	137	108	79	56	39
439	0	0	0	0	0	0	0	0	0	0	0	0	0	0	0	0	0	0	0	0	0	0	0	2	1	3	0	5	9	16	27	39	59	69	127	146	159	181	198	193	195	191	178	162	148	112	103	62	46
440	0	0	0	0	0	0	0	0	0	0	0	0	0	0	0	0	0	0	0	0	1	0	0	0	1	2	1	5	13	16	36	52	53	62	111	141	129	180	190	215	191	190	177	162	138	121	99	70	63
441	0	0	0	0	0	0	0	0	0	0	0	0	0	0	0	0	0	0	0	0	0	0	1	0	1	1	1	6	11	16	39	47	63	67	120	118	166	182	192	216	227	193	157	174	119	121	84	55	44
442	0	0	0	0	0	0	0	0	0	0	0	0	0	0	0	0	0	0	0	0	0	0	0	2	2	0	2	8	8	17	31	43	61	95	86	152	144	161	193	224	228	202	193	155	126	118	87	58	29
443	0	0	0	0	0	0	0	0	0	0	0	0	0	0	0	0	0	0	0	0	0	0	0	1	2	3	1	9	12	19	32	33	55	76	106	136	155	187	185	206	211	193	203	151	126	124	86	63	52
444	0	0	0	0	0	0	0	0	0	0	0	0	0	0	0	0	0	0	0	0	0	0	1	1	1	2	1	6	10	19	26	48	63	76	105	132	162	168	222	187	217	209	167	143	145	108	81	64	53
445	0	0	0	0	0	0	0	0	0	0	0	0	0	0	0	0	0	0	0	0	0	0	0	0	2	1	1	5	12	18	26	50	65	65	121	144	153	179	194	196	192	209	176	176	144	116	95	51	47
446	0	0	0	0	0	0	0	0	0	0	0	0	0	0	0	0	0	0	0	0	0	0	0	1	1	2	4	5	10	23	22	38	53	79	109	140	170	184	183	197	211	205	167	159	148	113	88	64	47
447	0	0	0	0	0	0	0	0	0	0	0	0	0	0	0	0	0	0	0	0	1	0	0	0	0	3	6	10	3	29	24	38	51	92	95	125	181	172	215	202	206	187	189	170	147	115	67	56	40
448	0	0	0	0	0	0	0	0	0	0	0	0	0	0	0	0	0	0	0	0	0	0	0	0	1	1	7	7	9	19	15	44	64	73	102	119	149	192	203	208	233	177	171	175	136	113	83	67	50
449	0	0	0	0	0	0	0	0	0	0	0	0	0	0	0	0	0	0	0	0	0	0	0	0	1	3	2	4	9	17	31	30	57	71	105	123	166	176	208	208	199	204	224	153	139	100	79	83	43
450	0	0	0	0	0	0	0	0	0	0	0	0	0	0	0	0	0	0	0	0	0	0	0	0	0	2	2	4	8	15	28	61	57	68	96	115	151	180	199	219	198	209	179	181	144	111	84	59	39
451	0	0	0	0	0	0	0	0	0	0	0	0	0	0	0	0	0	0	0	0	0	0	0	0	0	0	4	2	8	13	21	40	75	100	102	142	165	172	181	174	215	219	192	164	128	116	85	65	31
452	0	0	0	0	0	0	0	0	0	0	0	0	0	0	0	0	0	0	0	0	0	0	1	1	0	3	3	2	9	20	26	41	68	66	112	130	158	202	231	208	199	185	189	147	139	98	86	59	45
453	0	0	0	0	0	0	0	0	0	0	0	0	0	0	0	0	0	0	0	0	0	0	0	0	0	2	0	5	14	10	32	41	53	77	94	140	173	186	187	184	209	185	195	173	139	111	89	66	49
454	0	0	0	0	0	0	0	0	0	0	0	0	0	0	0	0	0	0	0	0	0	0	0	0	1	2	2	3	13	15	32	34	62	86	103	133	151	169	186	209	220	192	195	160	144	112	96	61	42
455	0	0	0	0	0	0	0	0	0	0	0	0	0	0	0	0	0	0	0	0	0	0	0	1	0	1	1	9	13	9	20	46	60	70	113	127	167	187	226	180	206	196	174	186	146	122	79	55	40
456	0	0	0	0	0	0	0	0	0	0	0	0	0	0	0	0	0	0	0	0	0	0	0	0	0	1	3	7	9	10	33	40	48	73	87	121	173	185	210	195	216	205	196	150	139	116	98	72	44
457	0	0	0	0	0	0	0	0	0	0	0	0	0	0	0	0	0	0	0	0	0	0	0	1	3	4	4	12	14	18	33	40	49	64	71	132	163	185	187	233	209	208	174	172	140	113	96	46	41
458	0	0	0	0	0	0	0	0	0	0	0	0	0	0	0	0	0	0	0	0	0	0	0	0	0	3	4	6	12	20	29	45	59	78	96	116	172	187	194	219	231	203	179	145	122	104	85	72	40
459	0	0	0	0	0	0	0	0	0	0	0	0	0	0	0	0	0	0	0	0	0	0	0	0	0	2	3	3	12	14	22	39	51	86	115	131	164	180	198	208	234	183	199	165	134	89	85	63	44
460	0	0	0	0	0	0	0	0	0	0	0	0	0	0	0	0	0	0	0	0	0	0	0	0	1	2	3	4	4	21	24	36	51	73	109	117	162	190	218	214	225	206	179	163	144	104	79	57	49
461	0	0	0	0	0	0	0	0	0	0	0	0	0	0	0	0	0	0	0	0	0	0	0	0	0	4	1	4	14	13	29	42	79	66	101	118	159	186	212	208	223	185	191	153	125	98	90	62	53
462	0	0	0	0	0	0	0	0	0	0	0	0	0	0	0	0	0	0	0	0	0	0	0	0	0	0	2	6	8	16	20	33	70	75	92	138	169	191	211	216	225	200	178	165	135	110	59	68	48
463	0	0	0	0	0	0	0	0	0	0	0	0	0	0	0	0	0	0	0	0	0	0	0	1	0	0	2	11	10	12	28	51	55	87	111	124	180	184	152	208	229	197	203	150	129	102	94	57	51
464	0	0	0	0	0	0	0	0	0	0	0	0	0	0	0	0	0	0	0	0	1	0	0	0	1	2	5	3	8	12	36	30	62	79	125	133	171	174	173	224	195	191	185	147	148	89	101	72	51
465	0	0	0	0	0	0	0	0	0	0	0	0	0	0	0	0	0	0	0	0	0	0	1	0	1	1	2	4	13	18	25	40	60	78	124	122	135	187	200	213	213	193	197	156	144	111	84	57	45
466	0	0	0	0	0	0	0	0	0	0	0	0	0	0	0	0	0	0	0	0	0	0	0	0	0	2	1	8	16	28	29	33	59	68	81	141	157	166	188	223	209	187	196	185	140	107	80	54	47
467	0	0	0	0	0	0	0	0	0	0	0	0	0	0	0	0	0	0	0	0	0	0	0	0	1	3	1	5	10	22	28	44	63	63	88	144	154	189	200	190	181	182	195	190	135	120	100	60	55
468	0	0	0	0	0	0	0	0	0	0	0	0	0	0	0	0	0	0	0	0	0	0	0	0	0	1	5	6	18	20	23	42	56	76	109	149	174	186	198	171	209	180	184	153	145	103	80	74	53
469	0	0	0	0	0	0	0	0	0	0	0	0	0	0	0	0	0	0	0	0	0	0	0	0	1	1	1	4	14	15	31	43	53	93	95	106	171	191	180	238	203	191	175	169	139	109	86	60	41
470	0	0	0	0	0	0	0	0	0	0	0	0	0	0	0	0	0	0	0	0	0	0	0	0	0	2	4	9	6	10	28	42	65	83	89	142	150	185	208	208	228	203	180	149	150	107	71	60	46
471	0	0	0	0	0	0	0	0	0	0	0	0	0	0	0	0	0	0	0	0	0	0	0	0	1	0	1	5	8	14	28	27	53	82	99	153	162	162	210	204	217	213	173	161	135	134	93	71	38
472	0	0	0	0	0	0	0	0	0	0	0	0	0	0	0	0	0	0	0	0	0	0	0	0	1	1	0	6	7	23	32	45	58	73	110	139	164	166	178	205	198	193	207	176	146	103	87	57	38
473	0	0	0	0	0	0	0	0	0	0	0	0	0	0	0	0	0	0	0	0	0	0	0	1	1	2	2	4	8	20	33	54	56	82	101	132	154	180	194	208	223	192	191	152	134	95	79	60	54
474	0	0	0	0	0	0	0	0	0	0	0	0	0	0	0	0	0	0	0	0	0	0	0	0	1	2	1	5	9	22	23	48	59	82	83	112	169	181	216	213	214	197	209	145	131	127	77	64	39
475	0	0	0	0	0	0	0	0	0	0	0	0	0	0	0	0	0	0	0	0	0	0	0	0	0	2	2	8	10	17	31	40	46	89	113	123	151	202	217	200	194	181	169	164	148	107	99	64	37
476	0	0	0	0	0	0	0	0	0	0	0	0	0	0	0	0	0	0	0	0	0	0	0	1	2	1	2	2	12	11	30	37	70	94	103	135	155	174	180	186	231	206	177	170	155	104	84	59	55
477	0	0	0	0	0	0	0	0	0	0	0	0	0	0	0	0	0	0	0	0	0	0	0	1	2	1	2	5	10	16	34	37	45	83	90	137	168	193	173	237	241	206	158	148	132	95	97	71	39
478	0	0	0	0	0	0	0	0	0	0	0	0	0	0	0	0	0	0	0	0	0	0	2	1	2	1	2	1	6	17	24	36	66	82	122	129	171	177	198	222	198	199	177	171	139	98	77	64	47
479	0	0	0	0	0	0	0	0	0	0	0	0	0	0	0	0	0	0	0	0	0	0	0	0	1	1	2	6	14	15	37	49	53	78	105	125	159	171	211	208	198	199	174	154	147	118	93	56	49
480	0	0	0	0	0	0	0	0	0	0	0	0	0	0	0	0	0	0	0	0	0	0	1	1	2	1	2	7	13	12	25	44	70	88	97	140	166	186	187	225	200	204	164	143	143	106	86	79	43
481	0	0	0	0	0	0	0	0	0	0	0	0	0	0	0	0	0	0	0	0	0	0	0	0	3	0	2	4	9	18	30	34	68	88	91	135	149	182	229	193	233	210	191	140	133	106	86	59	40
482	0	0	0	0	0	0	0	0	0	0	0	0	0	0	0	0	0	0	0	0	0	0	1	0	1	1	2	8	12	14	31	35	55	70	111	139	133	193	204	209	207	206	201	171	131	97	85	64	48
483	0	0	0	0	0	0	0	0	0	0	0	0	0	0	0	0	0	0	0	0	0	0	0	0	0	1	4	9	9	17	27	46	52	79	100	135	162	179	194	195	207	217	168	163	147	115	86	70	41
484	0	0	0	0	0	0	0	0	0	0	0	0	0	0	0	0	0	0	0	0	0	0	0	0	1	2	1	7	11	17	27	45	63	111	115	118	148	168	226	191	215	207	164	173	140	111	65	56	36
485	0	0	0	0	0	0	0	0	0	0	0	0	0	0	0	0	0	0	0	0	0	0	0	1	0	0	6	5	2	19	25	34	48	84	94	159	175	174	202	198	213	197	195	175	116	110	85	42	51
486	0	0	0	0	0	0	0	0	0	0	0	0	0	0	0	0	0	0	0	0	0	0	0	0	0	1	3	5	10	14	30	39	55	73	90	153	156	195	185	218	210	185	177	182	137	110	86	63	47
487	0	0	0	0	0	0	0	0	0	0	0	0	0	0	0	0	0	0	0	0	0	0	0	0	1	4	2	7	11	16	25	33	71	76	104	122	150	184	202	196	208	198	181	185	137	121	80	54	46
488	0	0	0	0	0	0	0	0	0	0	0	0	0	0	0	0	0	0	0	0	0	0	0	0	0	2	2	6	8	11	28	45	58	63	76	133	161	168	208	239	215	198	204	156	134	110	80	72	51
489	0	0	0	0	0	0	0	0	0	0	0	0	0	0	0	0	0	0	0	0	0	1	0	0	2	2	1	5	9	13	26	30	59	79	119	134	169	210	191	201	194	197	186	149	133	125	82	60	44
490	0	0	0	0	0	0	0	0	0	0	0	0	0	0	0	0	0	0	0	0	0	0	0	0	0	1	3	3	10	13	21	37	63	71	97	133	145	187	206	195	225	199	200	134	148	128	101	58	38
491	0	0	0	0	0	0	0	0	0	0	0	0	0	0	0	0	0	0	0	0	0	0	0	1	1	1	6	9	5	12	21	46	60	91	105	145	145	167	203	181	226	199	201	150	134	118	85	54	50
492	0	0	0	0	0	0	0	0	0	0	0	0	0	0	0	0	0	0	0	0	0	0	0	0	1	1	3	7	9	21	26	32	68	74	97	138	170	177	192	227	194	198	205	185	121	105	81	62	32
493	0	0	0	0	0	0	0	0	0	0	0	0	0	0	0	0	0	0	0	0	0	0	0	0	1	4	4	8	11	12	27	39	55	93	94	151	166	168	195	204	230	208	182	161	126	106	86	63	41
494	0	0	0	0	0	0	0	0	0	0	0	0	0	0	0	0	0	0	0	0	0	0	0	0	0	1	4	5	6	18	18	52	64	86	126	146	167	163	161	219	197	203	182	161	143	113	77	51	51
495	0	0	0	0	0	0	0	0	0	0	0	0	0	0	0	0	0	0	0	0	0	0	0	0	2	1	5	3	11	19	19	44	52	86	98	132	164	169	199	243	212	206	205	125	135	109	79	66	45
496	0	0	0	0	0	0	0	0	0	0	0	0	0	0	0	0	0	0	0	0	0	0	0	1	1	3	3	4	10	16	29	37	47	89	108	145	155	195	190	201	206	193	191	164	131	123	94	51	40
497	0	0	0	0	0	0	0	0	0	0	0	0	0	0	0	0	0	0	0	0	0	0	0	2	2	1	2	6	13	22	36	34	66	87	104	132	156	180	213	198	208	198	153	166	143	115	85	49	42
498	0	0	0	0	0	0	0	0	0	0	0	0	0	0	0	0	0	0	0	0	0	0	1	0	2	2	3	9	4	13	19	46	60	79	122	124	157	181	188	229	212	188	176	149	132	126	100	64	39
499	0	0	0	0	0	0	0	0	0	0	0	0	0	0	0	0	0	0	0	0	0	0	0	0	1	2	3	5	7	15	19	45	58	76	92	145	159	164	243	222	212	220	164	150	130	108	72	72	41
500	0	0	0	0	0	0	0	0	0	0	0	0	0	0	0	0	0	0	0	0	0	2	0	0	4	1	4	5	15	7	19	37	71	86	110	136	150	166	194	200	201	221	172	171	147	107	91	60	34
[truncated: 52 more columns]
