# Supplementary material for: mixIndependR: a R package for statistical independence testing of loci in database of multi-locus genotypes
Source: BMC Bioinformatics. 2021 Jan 6;22:12. doi: 10.1186/s12859-020-03945-0 (PMC7788837; doi:10.1186/s12859-020-03945-0)
Supplement: Supplementary file 14 — Additional file 14: Table S7. Summary of power test for simulated mix panels. Full version of Table 2. The first sheet includes all designed panels; and sheet 2 ~ 4 filtered on variable ‘Bias’. Sheet 2 presents the panels when half of linked markers are SNPs and the other half of linked markers are STRs; Sheet 3 presents the panels with more linked SNPs than linked STRs; Sheet 4 presents the panels with more linked STRs than linked SNPs. [file 12859_2020_3945_MOESM14_ESM.xlsx]

## Sheet: Suapplementary Table 7
X.1	Panel Size	Number of SNPS	Number of STRs	Number of Linked Markers	Number of Linked SNPs	Number of Linked STRs	Linkage	Bias	Total number of Heterozygous Loci (K)	Total number of Shared alleles (X)
1	10	5	5	0	0	0	Unlinked	Both	0.047	0.039
2	20	10	10	0	0	0	Unlinked	Both	0.05	0.036
3	30	15	15	0	0	0	Unlinked	Both	0.051	0.048
4	40	20	20	0	0	0	Unlinked	Both	0.055	0.038
5	50	25	25	0	0	0	Unlinked	Both	0.045	0.053
6	100	50	50	0	0	0	Unlinked	Both	0.047	0.051
7	10	5	5	2	2	0	OnePair-Linked	SNP	0.126	0.06
8	20	10	10	2	2	0	OnePair-Linked	SNP	0.066	0.055
9	30	15	15	2	2	0	OnePair-Linked	SNP	0.072	0.05
10	40	20	20	2	2	0	OnePair-Linked	SNP	0.064	0.04
11	50	25	25	2	2	0	OnePair-Linked	SNP	0.054	0.046
12	100	50	50	2	2	0	OnePair-Linked	SNP	0.042	0.046
13	10	5	5	2	0	2	OnePair-Linked	STR	0.04	0.042
14	20	10	10	2	0	2	OnePair-Linked	STR	0.051	0.04
15	30	15	15	2	0	2	OnePair-Linked	STR	0.053	0.044
16	40	20	20	2	0	2	OnePair-Linked	STR	0.058	0.049
17	50	25	25	2	0	2	OnePair-Linked	STR	0.045	0.045
18	100	50	50	2	0	2	OnePair-Linked	STR	0.064	0.06
19	16	8	8	2	2	0	HalfQuarter-Linked	SNP	0.094	0.063
20	32	16	16	4	4	0	HalfQuarter-Linked	SNP	0.145	0.092
21	48	24	24	6	6	0	HalfQuarter-Linked	SNP	0.23	0.122
22	64	32	32	8	8	0	HalfQuarter-Linked	SNP	0.28	0.138
23	80	40	40	10	10	0	HalfQuarter-Linked	SNP	0.329	0.168
24	96	48	48	12	12	0	HalfQuarter-Linked	SNP	0.4	0.178
25	16	8	8	2	0	2	HalfQuarter-Linked	STR	0.063	0.032
26	32	16	16	4	0	4	HalfQuarter-Linked	STR	0.055	0.057
27	48	24	24	6	0	6	HalfQuarter-Linked	STR	0.047	0.051
28	64	32	32	8	0	8	HalfQuarter-Linked	STR	0.058	0.042
29	80	40	40	10	0	10	HalfQuarter-Linked	STR	0.052	0.051
30	96	48	48	12	0	12	HalfQuarter-Linked	STR	0.049	0.037
31	16	8	8	2	1	1	HalfQuarter-Linked	Both	0.045	0.044
32	32	16	16	4	2	2	HalfQuarter-Linked	Both	0.069	0.041
33	48	24	24	6	3	3	HalfQuarter-Linked	Both	0.072	0.063
34	64	32	32	8	4	4	HalfQuarter-Linked	Both	0.082	0.065
35	80	40	40	10	5	5	HalfQuarter-Linked	Both	0.094	0.068
36	96	48	48	12	6	6	HalfQuarter-Linked	Both	0.109	0.069
37	8	4	4	2	2	0	Quarter-Linked	SNP	0.171	0.087
38	16	8	8	4	4	0	Quarter-Linked	SNP	0.263	0.133
39	24	12	12	6	6	0	Quarter-Linked	SNP	0.384	0.206
40	32	16	16	8	8	0	Quarter-Linked	SNP	0.485	0.238
41	40	20	20	10	10	0	Quarter-Linked	SNP	0.595	0.348
42	64	32	32	16	16	0	Quarter-Linked	SNP	0.802	0.53
43	80	40	40	20	20	0	Quarter-Linked	SNP	0.919	0.652
44	96	48	48	24	24	0	Quarter-Linked	SNP	0.96	0.748
45	8	4	4	2	0	2	Quarter-Linked	STR	0.044	0.037
46	16	8	8	4	0	4	Quarter-Linked	STR	0.042	0.049
47	24	12	12	6	0	6	Quarter-Linked	STR	0.058	0.035
48	32	16	16	8	0	8	Quarter-Linked	STR	0.051	0.056
49	40	20	20	10	0	10	Quarter-Linked	STR	0.05	0.045
50	64	32	32	16	0	16	Quarter-Linked	STR	0.057	0.04
51	80	40	40	20	0	20	Quarter-Linked	STR	0.045	0.055
52	96	48	48	24	0	24	Quarter-Linked	STR	0.048	0.051
53	8	4	4	2	1	1	Quarter-Linked	Both	0.015	0.047
54	16	8	8	4	2	2	Quarter-Linked	Both	0.03	0.058
55	24	12	12	6	3	3	Quarter-Linked	Both	0.057	0.074
56	32	16	16	8	4	4	Quarter-Linked	Both	0.052	0.094
57	40	20	20	10	5	5	Quarter-Linked	Both	0.186	0.09
58	64	32	32	16	8	8	Quarter-Linked	Both	0.303	0.137
59	80	40	40	20	10	10	Quarter-Linked	Both	0.382	0.154
60	96	48	48	24	12	12	Quarter-Linked	Both	0.421	0.209
61	8	4	4	4	4	0	Half-Linked	SNP	0.495	0.333
62	12	6	6	6	6	0	Half-Linked	SNP	0.603	0.405
63	16	8	8	8	8	0	Half-Linked	SNP	0.705	0.513
64	20	10	10	10	10	0	Half-Linked	SNP	0.807	0.595
65	24	12	12	12	12	0	Half-Linked	SNP	0.87	0.683
66	32	16	16	16	16	0	Half-Linked	SNP	0.94	0.831
67	40	20	20	20	20	0	Half-Linked	SNP	0.98	0.889
68	60	30	30	30	30	0	Half-Linked	SNP	0.999	0.989
69	80	40	40	40	40	0	Half-Linked	SNP	1	0.999
70	100	50	50	50	50	0	Half-Linked	SNP	1	1
71	8	4	4	4	0	4	Half-Linked	STR	0.036	0.037
72	12	6	6	6	0	6	Half-Linked	STR	0.036	0.043
73	16	8	8	8	0	8	Half-Linked	STR	0.051	0.039
74	20	10	10	10	0	10	Half-Linked	STR	0.053	0.041
75	24	12	12	12	0	12	Half-Linked	STR	0.041	0.045
76	32	16	16	16	0	16	Half-Linked	STR	0.042	0.048
77	40	20	20	20	0	20	Half-Linked	STR	0.048	0.045
78	60	30	30	30	0	30	Half-Linked	STR	0.055	0.044
79	80	40	40	40	0	40	Half-Linked	STR	0.052	0.064
80	100	50	50	50	0	50	Half-Linked	STR	0.035	0.057
81	8	4	4	4	2	2	Half-Linked	Both	0.011	0.116
82	12	6	6	6	3	3	Half-Linked	Both	0.29	0.15
83	16	8	8	8	4	4	Half-Linked	Both	0.326	0.171
84	20	10	10	10	5	5	Half-Linked	Both	0.388	0.221
85	24	12	12	12	6	6	Half-Linked	Both	0.419	0.242
86	32	16	16	16	8	8	Half-Linked	Both	0.513	0.297
87	40	20	20	20	10	10	Half-Linked	Both	0.638	0.374
88	60	30	30	30	15	15	Half-Linked	Both	0.83	0.516
89	80	40	40	40	20	20	Half-Linked	Both	0.934	0.687
90	100	50	50	50	25	25	Half-Linked	Both	0.982	0.819
91	16	8	8	12	8	4	ThreeQuarter-Linked	SNP	0.742	0.547
92	24	12	12	18	12	6	ThreeQuarter-Linked	SNP	0.875	0.712
93	32	16	16	24	16	8	ThreeQuarter-Linked	SNP	0.945	0.829
94	40	20	20	30	20	10	ThreeQuarter-Linked	SNP	0.982	0.923
95	64	32	32	48	32	16	ThreeQuarter-Linked	SNP	0.999	0.992
96	80	40	40	60	40	20	ThreeQuarter-Linked	SNP	1	0.999
97	96	48	48	72	48	24	ThreeQuarter-Linked	SNP	1	1
98	16	8	8	12	4	8	ThreeQuarter-Linked	STR	0.378	0.207
99	24	12	12	18	6	12	ThreeQuarter-Linked	STR	0.462	0.271
100	32	16	16	24	8	16	ThreeQuarter-Linked	STR	0.614	0.339
101	40	20	20	30	10	20	ThreeQuarter-Linked	STR	0.692	0.441
102	64	32	32	48	16	32	ThreeQuarter-Linked	STR	0.897	0.667
103	80	40	40	60	20	40	ThreeQuarter-Linked	STR	0.95	0.778
104	96	48	48	72	24	48	ThreeQuarter-Linked	STR	0.976	0.846
105	16	8	8	12	6	6	ThreeQuarter-Linked	Both	0.582	0.372
106	24	12	12	18	9	9	ThreeQuarter-Linked	Both	0.738	0.499
107	32	16	16	24	12	12	ThreeQuarter-Linked	Both	0.845	0.635
108	40	20	20	30	15	15	ThreeQuarter-Linked	Both	0.914	0.719
109	64	32	32	48	24	24	ThreeQuarter-Linked	Both	0.986	0.943
110	80	40	40	60	30	30	ThreeQuarter-Linked	Both	0.997	0.974
111	96	48	48	72	36	36	ThreeQuarter-Linked	Both	0.999	0.995
112	10	5	5	8	5	3	Almost-Linked	SNP	0.583	0.352
113	20	10	10	18	10	8	Almost-Linked	SNP	0.82	0.682
114	30	15	15	28	15	13	Almost-Linked	SNP	0.958	0.85
115	40	20	20	38	20	18	Almost-Linked	SNP	0.99	0.928
116	50	25	25	48	25	23	Almost-Linked	SNP	0.998	0.97
117	100	50	50	98	50	48	Almost-Linked	SNP	1	1
118	10	5	5	8	3	5	Almost-Linked	STR	0.278	0.18
119	20	10	10	18	8	10	Almost-Linked	STR	0.726	0.52
120	30	15	15	28	13	15	Almost-Linked	STR	0.928	0.731
121	40	20	20	38	18	20	Almost-Linked	STR	0.976	0.894
122	50	25	25	48	23	25	Almost-Linked	STR	0.997	0.959
123	100	50	50	98	48	50	Almost-Linked	STR	1	1
124	10	5	5	10	5	5	Fully-Linked	Both	0.604	0.404
125	20	10	10	20	10	10	Fully-Linked	Both	0.835	0.691
126	30	15	15	30	15	15	Fully-Linked	Both	0.957	0.849
127	40	20	20	40	20	20	Fully-Linked	Both	0.989	0.936
128	50	25	25	50	25	25	Fully-Linked	Both	0.997	0.973
129	100	50	50	100	50	50	Fully-Linked	Both	1	1

## Sheet: Both
X.1	Panel Size	Number of SNPS	Number of STRs	Number of Linked Markers	Number of Linked SNPs	Number of Linked STRs	Linkage	Bias	Total number of Heterozygous Loci (K)	Total number of Shared alleles (X)
1	10	5	5	0	0	0	Unlinked	Both	0.047	0.039
2	20	10	10	0	0	0	Unlinked	Both	0.05	0.036
3	30	15	15	0	0	0	Unlinked	Both	0.051	0.048
4	40	20	20	0	0	0	Unlinked	Both	0.055	0.038
5	50	25	25	0	0	0	Unlinked	Both	0.045	0.053
6	100	50	50	0	0	0	Unlinked	Both	0.047	0.051
7	10	5	5	2	2	0	OnePair-Linked	SNP	0.126	0.06
8	20	10	10	2	2	0	OnePair-Linked	SNP	0.066	0.055
9	30	15	15	2	2	0	OnePair-Linked	SNP	0.072	0.05
10	40	20	20	2	2	0	OnePair-Linked	SNP	0.064	0.04
11	50	25	25	2	2	0	OnePair-Linked	SNP	0.054	0.046
12	100	50	50	2	2	0	OnePair-Linked	SNP	0.042	0.046
13	10	5	5	2	0	2	OnePair-Linked	STR	0.04	0.042
14	20	10	10	2	0	2	OnePair-Linked	STR	0.051	0.04
15	30	15	15	2	0	2	OnePair-Linked	STR	0.053	0.044
16	40	20	20	2	0	2	OnePair-Linked	STR	0.058	0.049
17	50	25	25	2	0	2	OnePair-Linked	STR	0.045	0.045
18	100	50	50	2	0	2	OnePair-Linked	STR	0.064	0.06
19	16	8	8	2	2	0	HalfQuarter-Linked	SNP	0.094	0.063
20	32	16	16	4	4	0	HalfQuarter-Linked	SNP	0.145	0.092
21	48	24	24	6	6	0	HalfQuarter-Linked	SNP	0.23	0.122
22	64	32	32	8	8	0	HalfQuarter-Linked	SNP	0.28	0.138
23	80	40	40	10	10	0	HalfQuarter-Linked	SNP	0.329	0.168
24	96	48	48	12	12	0	HalfQuarter-Linked	SNP	0.4	0.178
25	16	8	8	2	0	2	HalfQuarter-Linked	STR	0.063	0.032
26	32	16	16	4	0	4	HalfQuarter-Linked	STR	0.055	0.057
27	48	24	24	6	0	6	HalfQuarter-Linked	STR	0.047	0.051
28	64	32	32	8	0	8	HalfQuarter-Linked	STR	0.058	0.042
29	80	40	40	10	0	10	HalfQuarter-Linked	STR	0.052	0.051
30	96	48	48	12	0	12	HalfQuarter-Linked	STR	0.049	0.037
31	16	8	8	2	1	1	HalfQuarter-Linked	Both	0.045	0.044
32	32	16	16	4	2	2	HalfQuarter-Linked	Both	0.069	0.041
33	48	24	24	6	3	3	HalfQuarter-Linked	Both	0.072	0.063
34	64	32	32	8	4	4	HalfQuarter-Linked	Both	0.082	0.065
35	80	40	40	10	5	5	HalfQuarter-Linked	Both	0.094	0.068
36	96	48	48	12	6	6	HalfQuarter-Linked	Both	0.109	0.069
37	8	4	4	2	2	0	Quarter-Linked	SNP	0.171	0.087
38	16	8	8	4	4	0	Quarter-Linked	SNP	0.263	0.133
39	24	12	12	6	6	0	Quarter-Linked	SNP	0.384	0.206
40	32	16	16	8	8	0	Quarter-Linked	SNP	0.485	0.238
41	40	20	20	10	10	0	Quarter-Linked	SNP	0.595	0.348
42	64	32	32	16	16	0	Quarter-Linked	SNP	0.802	0.53
43	80	40	40	20	20	0	Quarter-Linked	SNP	0.919	0.652
44	96	48	48	24	24	0	Quarter-Linked	SNP	0.96	0.748
45	8	4	4	2	0	2	Quarter-Linked	STR	0.044	0.037
46	16	8	8	4	0	4	Quarter-Linked	STR	0.042	0.049
47	24	12	12	6	0	6	Quarter-Linked	STR	0.058	0.035
48	32	16	16	8	0	8	Quarter-Linked	STR	0.051	0.056
49	40	20	20	10	0	10	Quarter-Linked	STR	0.05	0.045
50	64	32	32	16	0	16	Quarter-Linked	STR	0.057	0.04
51	80	40	40	20	0	20	Quarter-Linked	STR	0.045	0.055
52	96	48	48	24	0	24	Quarter-Linked	STR	0.048	0.051
53	8	4	4	2	1	1	Quarter-Linked	Both	0.015	0.047
54	16	8	8	4	2	2	Quarter-Linked	Both	0.03	0.058
55	24	12	12	6	3	3	Quarter-Linked	Both	0.057	0.074
56	32	16	16	8	4	4	Quarter-Linked	Both	0.052	0.094
57	40	20	20	10	5	5	Quarter-Linked	Both	0.186	0.09
58	64	32	32	16	8	8	Quarter-Linked	Both	0.303	0.137
59	80	40	40	20	10	10	Quarter-Linked	Both	0.382	0.154
60	96	48	48	24	12	12	Quarter-Linked	Both	0.421	0.209
61	8	4	4	4	4	0	Half-Linked	SNP	0.495	0.333
62	12	6	6	6	6	0	Half-Linked	SNP	0.603	0.405
63	16	8	8	8	8	0	Half-Linked	SNP	0.705	0.513
64	20	10	10	10	10	0	Half-Linked	SNP	0.807	0.595
65	24	12	12	12	12	0	Half-Linked	SNP	0.87	0.683
66	32	16	16	16	16	0	Half-Linked	SNP	0.94	0.831
67	40	20	20	20	20	0	Half-Linked	SNP	0.98	0.889
68	60	30	30	30	30	0	Half-Linked	SNP	0.999	0.989
69	80	40	40	40	40	0	Half-Linked	SNP	1	0.999
70	100	50	50	50	50	0	Half-Linked	SNP	1	1
71	8	4	4	4	0	4	Half-Linked	STR	0.036	0.037
72	12	6	6	6	0	6	Half-Linked	STR	0.036	0.043
73	16	8	8	8	0	8	Half-Linked	STR	0.051	0.039
74	20	10	10	10	0	10	Half-Linked	STR	0.053	0.041
75	24	12	12	12	0	12	Half-Linked	STR	0.041	0.045
76	32	16	16	16	0	16	Half-Linked	STR	0.042	0.048
77	40	20	20	20	0	20	Half-Linked	STR	0.048	0.045
78	60	30	30	30	0	30	Half-Linked	STR	0.055	0.044
79	80	40	40	40	0	40	Half-Linked	STR	0.052	0.064
80	100	50	50	50	0	50	Half-Linked	STR	0.035	0.057
81	8	4	4	4	2	2	Half-Linked	Both	0.011	0.116
82	12	6	6	6	3	3	Half-Linked	Both	0.29	0.15
83	16	8	8	8	4	4	Half-Linked	Both	0.326	0.171
84	20	10	10	10	5	5	Half-Linked	Both	0.388	0.221
85	24	12	12	12	6	6	Half-Linked	Both	0.419	0.242
86	32	16	16	16	8	8	Half-Linked	Both	0.513	0.297
87	40	20	20	20	10	10	Half-Linked	Both	0.638	0.374
88	60	30	30	30	15	15	Half-Linked	Both	0.83	0.516
89	80	40	40	40	20	20	Half-Linked	Both	0.934	0.687
90	100	50	50	50	25	25	Half-Linked	Both	0.982	0.819
91	16	8	8	12	8	4	ThreeQuarter-Linked	SNP	0.742	0.547
92	24	12	12	18	12	6	ThreeQuarter-Linked	SNP	0.875	0.712
93	32	16	16	24	16	8	ThreeQuarter-Linked	SNP	0.945	0.829
94	40	20	20	30	20	10	ThreeQuarter-Linked	SNP	0.982	0.923
95	64	32	32	48	32	16	ThreeQuarter-Linked	SNP	0.999	0.992
96	80	40	40	60	40	20	ThreeQuarter-Linked	SNP	1	0.999
97	96	48	48	72	48	24	ThreeQuarter-Linked	SNP	1	1
98	16	8	8	12	4	8	ThreeQuarter-Linked	STR	0.378	0.207
99	24	12	12	18	6	12	ThreeQuarter-Linked	STR	0.462	0.271
100	32	16	16	24	8	16	ThreeQuarter-Linked	STR	0.614	0.339
101	40	20	20	30	10	20	ThreeQuarter-Linked	STR	0.692	0.441
102	64	32	32	48	16	32	ThreeQuarter-Linked	STR	0.897	0.667
103	80	40	40	60	20	40	ThreeQuarter-Linked	STR	0.95	0.778
104	96	48	48	72	24	48	ThreeQuarter-Linked	STR	0.976	0.846
105	16	8	8	12	6	6	ThreeQuarter-Linked	Both	0.582	0.372
106	24	12	12	18	9	9	ThreeQuarter-Linked	Both	0.738	0.499
107	32	16	16	24	12	12	ThreeQuarter-Linked	Both	0.845	0.635
108	40	20	20	30	15	15	ThreeQuarter-Linked	Both	0.914	0.719
109	64	32	32	48	24	24	ThreeQuarter-Linked	Both	0.986	0.943
110	80	40	40	60	30	30	ThreeQuarter-Linked	Both	0.997	0.974
111	96	48	48	72	36	36	ThreeQuarter-Linked	Both	0.999	0.995
112	10	5	5	8	5	3	Almost-Linked	SNP	0.583	0.352
113	20	10	10	18	10	8	Almost-Linked	SNP	0.82	0.682
114	30	15	15	28	15	13	Almost-Linked	SNP	0.958	0.85
115	40	20	20	38	20	18	Almost-Linked	SNP	0.99	0.928
116	50	25	25	48	25	23	Almost-Linked	SNP	0.998	0.97
117	100	50	50	98	50	48	Almost-Linked	SNP	1	1
118	10	5	5	8	3	5	Almost-Linked	STR	0.278	0.18
119	20	10	10	18	8	10	Almost-Linked	STR	0.726	0.52
120	30	15	15	28	13	15	Almost-Linked	STR	0.928	0.731
121	40	20	20	38	18	20	Almost-Linked	STR	0.976	0.894
122	50	25	25	48	23	25	Almost-Linked	STR	0.997	0.959
123	100	50	50	98	48	50	Almost-Linked	STR	1	1
124	10	5	5	10	5	5	Fully-Linked	Both	0.604	0.404
125	20	10	10	20	10	10	Fully-Linked	Both	0.835	0.691
126	30	15	15	30	15	15	Fully-Linked	Both	0.957	0.849
127	40	20	20	40	20	20	Fully-Linked	Both	0.989	0.936
128	50	25	25	50	25	25	Fully-Linked	Both	0.997	0.973
129	100	50	50	100	50	50	Fully-Linked	Both	1	1

## Sheet: SNP
X.1	Panel Size	Number of SNPS	Number of STRs	Number of Linked Markers	Number of Linked SNPs	Number of Linked STRs	Linkage	Bias	Total number of Heterozygous Loci (K)	Total number of Shared alleles (X)
1	10	5	5	0	0	0	Unlinked	Both	0.047	0.039
2	20	10	10	0	0	0	Unlinked	Both	0.05	0.036
3	30	15	15	0	0	0	Unlinked	Both	0.051	0.048
4	40	20	20	0	0	0	Unlinked	Both	0.055	0.038
5	50	25	25	0	0	0	Unlinked	Both	0.045	0.053
6	100	50	50	0	0	0	Unlinked	Both	0.047	0.051
7	10	5	5	2	2	0	OnePair-Linked	SNP	0.126	0.06
8	20	10	10	2	2	0	OnePair-Linked	SNP	0.066	0.055
9	30	15	15	2	2	0	OnePair-Linked	SNP	0.072	0.05
10	40	20	20	2	2	0	OnePair-Linked	SNP	0.064	0.04
11	50	25	25	2	2	0	OnePair-Linked	SNP	0.054	0.046
12	100	50	50	2	2	0	OnePair-Linked	SNP	0.042	0.046
13	10	5	5	2	0	2	OnePair-Linked	STR	0.04	0.042
14	20	10	10	2	0	2	OnePair-Linked	STR	0.051	0.04
15	30	15	15	2	0	2	OnePair-Linked	STR	0.053	0.044
16	40	20	20	2	0	2	OnePair-Linked	STR	0.058	0.049
17	50	25	25	2	0	2	OnePair-Linked	STR	0.045	0.045
18	100	50	50	2	0	2	OnePair-Linked	STR	0.064	0.06
19	16	8	8	2	2	0	HalfQuarter-Linked	SNP	0.094	0.063
20	32	16	16	4	4	0	HalfQuarter-Linked	SNP	0.145	0.092
21	48	24	24	6	6	0	HalfQuarter-Linked	SNP	0.23	0.122
22	64	32	32	8	8	0	HalfQuarter-Linked	SNP	0.28	0.138
23	80	40	40	10	10	0	HalfQuarter-Linked	SNP	0.329	0.168
24	96	48	48	12	12	0	HalfQuarter-Linked	SNP	0.4	0.178
25	16	8	8	2	0	2	HalfQuarter-Linked	STR	0.063	0.032
26	32	16	16	4	0	4	HalfQuarter-Linked	STR	0.055	0.057
27	48	24	24	6	0	6	HalfQuarter-Linked	STR	0.047	0.051
28	64	32	32	8	0	8	HalfQuarter-Linked	STR	0.058	0.042
29	80	40	40	10	0	10	HalfQuarter-Linked	STR	0.052	0.051
30	96	48	48	12	0	12	HalfQuarter-Linked	STR	0.049	0.037
31	16	8	8	2	1	1	HalfQuarter-Linked	Both	0.045	0.044
32	32	16	16	4	2	2	HalfQuarter-Linked	Both	0.069	0.041
33	48	24	24	6	3	3	HalfQuarter-Linked	Both	0.072	0.063
34	64	32	32	8	4	4	HalfQuarter-Linked	Both	0.082	0.065
35	80	40	40	10	5	5	HalfQuarter-Linked	Both	0.094	0.068
36	96	48	48	12	6	6	HalfQuarter-Linked	Both	0.109	0.069
37	8	4	4	2	2	0	Quarter-Linked	SNP	0.171	0.087
38	16	8	8	4	4	0	Quarter-Linked	SNP	0.263	0.133
39	24	12	12	6	6	0	Quarter-Linked	SNP	0.384	0.206
40	32	16	16	8	8	0	Quarter-Linked	SNP	0.485	0.238
41	40	20	20	10	10	0	Quarter-Linked	SNP	0.595	0.348
42	64	32	32	16	16	0	Quarter-Linked	SNP	0.802	0.53
43	80	40	40	20	20	0	Quarter-Linked	SNP	0.919	0.652
44	96	48	48	24	24	0	Quarter-Linked	SNP	0.96	0.748
45	8	4	4	2	0	2	Quarter-Linked	STR	0.044	0.037
46	16	8	8	4	0	4	Quarter-Linked	STR	0.042	0.049
47	24	12	12	6	0	6	Quarter-Linked	STR	0.058	0.035
48	32	16	16	8	0	8	Quarter-Linked	STR	0.051	0.056
49	40	20	20	10	0	10	Quarter-Linked	STR	0.05	0.045
50	64	32	32	16	0	16	Quarter-Linked	STR	0.057	0.04
51	80	40	40	20	0	20	Quarter-Linked	STR	0.045	0.055
52	96	48	48	24	0	24	Quarter-Linked	STR	0.048	0.051
53	8	4	4	2	1	1	Quarter-Linked	Both	0.015	0.047
54	16	8	8	4	2	2	Quarter-Linked	Both	0.03	0.058
55	24	12	12	6	3	3	Quarter-Linked	Both	0.057	0.074
56	32	16	16	8	4	4	Quarter-Linked	Both	0.052	0.094
57	40	20	20	10	5	5	Quarter-Linked	Both	0.186	0.09
58	64	32	32	16	8	8	Quarter-Linked	Both	0.303	0.137
59	80	40	40	20	10	10	Quarter-Linked	Both	0.382	0.154
60	96	48	48	24	12	12	Quarter-Linked	Both	0.421	0.209
61	8	4	4	4	4	0	Half-Linked	SNP	0.495	0.333
62	12	6	6	6	6	0	Half-Linked	SNP	0.603	0.405
63	16	8	8	8	8	0	Half-Linked	SNP	0.705	0.513
64	20	10	10	10	10	0	Half-Linked	SNP	0.807	0.595
65	24	12	12	12	12	0	Half-Linked	SNP	0.87	0.683
66	32	16	16	16	16	0	Half-Linked	SNP	0.94	0.831
67	40	20	20	20	20	0	Half-Linked	SNP	0.98	0.889
68	60	30	30	30	30	0	Half-Linked	SNP	0.999	0.989
69	80	40	40	40	40	0	Half-Linked	SNP	1	0.999
70	100	50	50	50	50	0	Half-Linked	SNP	1	1
71	8	4	4	4	0	4	Half-Linked	STR	0.036	0.037
72	12	6	6	6	0	6	Half-Linked	STR	0.036	0.043
73	16	8	8	8	0	8	Half-Linked	STR	0.051	0.039
74	20	10	10	10	0	10	Half-Linked	STR	0.053	0.041
75	24	12	12	12	0	12	Half-Linked	STR	0.041	0.045
76	32	16	16	16	0	16	Half-Linked	STR	0.042	0.048
77	40	20	20	20	0	20	Half-Linked	STR	0.048	0.045
78	60	30	30	30	0	30	Half-Linked	STR	0.055	0.044
79	80	40	40	40	0	40	Half-Linked	STR	0.052	0.064
80	100	50	50	50	0	50	Half-Linked	STR	0.035	0.057
81	8	4	4	4	2	2	Half-Linked	Both	0.011	0.116
82	12	6	6	6	3	3	Half-Linked	Both	0.29	0.15
83	16	8	8	8	4	4	Half-Linked	Both	0.326	0.171
84	20	10	10	10	5	5	Half-Linked	Both	0.388	0.221
85	24	12	12	12	6	6	Half-Linked	Both	0.419	0.242
86	32	16	16	16	8	8	Half-Linked	Both	0.513	0.297
87	40	20	20	20	10	10	Half-Linked	Both	0.638	0.374
88	60	30	30	30	15	15	Half-Linked	Both	0.83	0.516
89	80	40	40	40	20	20	Half-Linked	Both	0.934	0.687
90	100	50	50	50	25	25	Half-Linked	Both	0.982	0.819
91	16	8	8	12	8	4	ThreeQuarter-Linked	SNP	0.742	0.547
92	24	12	12	18	12	6	ThreeQuarter-Linked	SNP	0.875	0.712
93	32	16	16	24	16	8	ThreeQuarter-Linked	SNP	0.945	0.829
94	40	20	20	30	20	10	ThreeQuarter-Linked	SNP	0.982	0.923
95	64	32	32	48	32	16	ThreeQuarter-Linked	SNP	0.999	0.992
96	80	40	40	60	40	20	ThreeQuarter-Linked	SNP	1	0.999
97	96	48	48	72	48	24	ThreeQuarter-Linked	SNP	1	1
98	16	8	8	12	4	8	ThreeQuarter-Linked	STR	0.378	0.207
99	24	12	12	18	6	12	ThreeQuarter-Linked	STR	0.462	0.271
100	32	16	16	24	8	16	ThreeQuarter-Linked	STR	0.614	0.339
101	40	20	20	30	10	20	ThreeQuarter-Linked	STR	0.692	0.441
102	64	32	32	48	16	32	ThreeQuarter-Linked	STR	0.897	0.667
103	80	40	40	60	20	40	ThreeQuarter-Linked	STR	0.95	0.778
104	96	48	48	72	24	48	ThreeQuarter-Linked	STR	0.976	0.846
105	16	8	8	12	6	6	ThreeQuarter-Linked	Both	0.582	0.372
106	24	12	12	18	9	9	ThreeQuarter-Linked	Both	0.738	0.499
107	32	16	16	24	12	12	ThreeQuarter-Linked	Both	0.845	0.635
108	40	20	20	30	15	15	ThreeQuarter-Linked	Both	0.914	0.719
109	64	32	32	48	24	24	ThreeQuarter-Linked	Both	0.986	0.943
110	80	40	40	60	30	30	ThreeQuarter-Linked	Both	0.997	0.974
111	96	48	48	72	36	36	ThreeQuarter-Linked	Both	0.999	0.995
112	10	5	5	8	5	3	Almost-Linked	SNP	0.583	0.352
113	20	10	10	18	10	8	Almost-Linked	SNP	0.82	0.682
114	30	15	15	28	15	13	Almost-Linked	SNP	0.958	0.85
115	40	20	20	38	20	18	Almost-Linked	SNP	0.99	0.928
116	50	25	25	48	25	23	Almost-Linked	SNP	0.998	0.97
117	100	50	50	98	50	48	Almost-Linked	SNP	1	1
118	10	5	5	8	3	5	Almost-Linked	STR	0.278	0.18
119	20	10	10	18	8	10	Almost-Linked	STR	0.726	0.52
120	30	15	15	28	13	15	Almost-Linked	STR	0.928	0.731
121	40	20	20	38	18	20	Almost-Linked	STR	0.976	0.894
122	50	25	25	48	23	25	Almost-Linked	STR	0.997	0.959
123	100	50	50	98	48	50	Almost-Linked	STR	1	1
124	10	5	5	10	5	5	Fully-Linked	Both	0.604	0.404
125	20	10	10	20	10	10	Fully-Linked	Both	0.835	0.691
126	30	15	15	30	15	15	Fully-Linked	Both	0.957	0.849
127	40	20	20	40	20	20	Fully-Linked	Both	0.989	0.936
128	50	25	25	50	25	25	Fully-Linked	Both	0.997	0.973
129	100	50	50	100	50	50	Fully-Linked	Both	1	1

## Sheet: STR
X.1	Panel Size	Number of SNPS	Number of STRs	Number of Linked Markers	Number of Linked SNPs	Number of Linked STRs	Linkage	Bias	Total number of Heterozygous Loci (K)	Total number of Shared alleles (X)
1	10	5	5	0	0	0	Unlinked	Both	0.047	0.039
2	20	10	10	0	0	0	Unlinked	Both	0.05	0.036
3	30	15	15	0	0	0	Unlinked	Both	0.051	0.048
4	40	20	20	0	0	0	Unlinked	Both	0.055	0.038
5	50	25	25	0	0	0	Unlinked	Both	0.045	0.053
6	100	50	50	0	0	0	Unlinked	Both	0.047	0.051
7	10	5	5	2	2	0	OnePair-Linked	SNP	0.126	0.06
8	20	10	10	2	2	0	OnePair-Linked	SNP	0.066	0.055
9	30	15	15	2	2	0	OnePair-Linked	SNP	0.072	0.05
10	40	20	20	2	2	0	OnePair-Linked	SNP	0.064	0.04
11	50	25	25	2	2	0	OnePair-Linked	SNP	0.054	0.046
12	100	50	50	2	2	0	OnePair-Linked	SNP	0.042	0.046
13	10	5	5	2	0	2	OnePair-Linked	STR	0.04	0.042
14	20	10	10	2	0	2	OnePair-Linked	STR	0.051	0.04
15	30	15	15	2	0	2	OnePair-Linked	STR	0.053	0.044
16	40	20	20	2	0	2	OnePair-Linked	STR	0.058	0.049
17	50	25	25	2	0	2	OnePair-Linked	STR	0.045	0.045
18	100	50	50	2	0	2	OnePair-Linked	STR	0.064	0.06
19	16	8	8	2	2	0	HalfQuarter-Linked	SNP	0.094	0.063
20	32	16	16	4	4	0	HalfQuarter-Linked	SNP	0.145	0.092
21	48	24	24	6	6	0	HalfQuarter-Linked	SNP	0.23	0.122
22	64	32	32	8	8	0	HalfQuarter-Linked	SNP	0.28	0.138
23	80	40	40	10	10	0	HalfQuarter-Linked	SNP	0.329	0.168
24	96	48	48	12	12	0	HalfQuarter-Linked	SNP	0.4	0.178
25	16	8	8	2	0	2	HalfQuarter-Linked	STR	0.063	0.032
26	32	16	16	4	0	4	HalfQuarter-Linked	STR	0.055	0.057
27	48	24	24	6	0	6	HalfQuarter-Linked	STR	0.047	0.051
28	64	32	32	8	0	8	HalfQuarter-Linked	STR	0.058	0.042
29	80	40	40	10	0	10	HalfQuarter-Linked	STR	0.052	0.051
30	96	48	48	12	0	12	HalfQuarter-Linked	STR	0.049	0.037
31	16	8	8	2	1	1	HalfQuarter-Linked	Both	0.045	0.044
32	32	16	16	4	2	2	HalfQuarter-Linked	Both	0.069	0.041
33	48	24	24	6	3	3	HalfQuarter-Linked	Both	0.072	0.063
34	64	32	32	8	4	4	HalfQuarter-Linked	Both	0.082	0.065
35	80	40	40	10	5	5	HalfQuarter-Linked	Both	0.094	0.068
36	96	48	48	12	6	6	HalfQuarter-Linked	Both	0.109	0.069
37	8	4	4	2	2	0	Quarter-Linked	SNP	0.171	0.087
38	16	8	8	4	4	0	Quarter-Linked	SNP	0.263	0.133
39	24	12	12	6	6	0	Quarter-Linked	SNP	0.384	0.206
40	32	16	16	8	8	0	Quarter-Linked	SNP	0.485	0.238
41	40	20	20	10	10	0	Quarter-Linked	SNP	0.595	0.348
42	64	32	32	16	16	0	Quarter-Linked	SNP	0.802	0.53
43	80	40	40	20	20	0	Quarter-Linked	SNP	0.919	0.652
44	96	48	48	24	24	0	Quarter-Linked	SNP	0.96	0.748
45	8	4	4	2	0	2	Quarter-Linked	STR	0.044	0.037
46	16	8	8	4	0	4	Quarter-Linked	STR	0.042	0.049
47	24	12	12	6	0	6	Quarter-Linked	STR	0.058	0.035
48	32	16	16	8	0	8	Quarter-Linked	STR	0.051	0.056
49	40	20	20	10	0	10	Quarter-Linked	STR	0.05	0.045
50	64	32	32	16	0	16	Quarter-Linked	STR	0.057	0.04
51	80	40	40	20	0	20	Quarter-Linked	STR	0.045	0.055
52	96	48	48	24	0	24	Quarter-Linked	STR	0.048	0.051
53	8	4	4	2	1	1	Quarter-Linked	Both	0.015	0.047
54	16	8	8	4	2	2	Quarter-Linked	Both	0.03	0.058
55	24	12	12	6	3	3	Quarter-Linked	Both	0.057	0.074
56	32	16	16	8	4	4	Quarter-Linked	Both	0.052	0.094
57	40	20	20	10	5	5	Quarter-Linked	Both	0.186	0.09
58	64	32	32	16	8	8	Quarter-Linked	Both	0.303	0.137
59	80	40	40	20	10	10	Quarter-Linked	Both	0.382	0.154
60	96	48	48	24	12	12	Quarter-Linked	Both	0.421	0.209
61	8	4	4	4	4	0	Half-Linked	SNP	0.495	0.333
62	12	6	6	6	6	0	Half-Linked	SNP	0.603	0.405
63	16	8	8	8	8	0	Half-Linked	SNP	0.705	0.513
64	20	10	10	10	10	0	Half-Linked	SNP	0.807	0.595
65	24	12	12	12	12	0	Half-Linked	SNP	0.87	0.683
66	32	16	16	16	16	0	Half-Linked	SNP	0.94	0.831
67	40	20	20	20	20	0	Half-Linked	SNP	0.98	0.889
68	60	30	30	30	30	0	Half-Linked	SNP	0.999	0.989
69	80	40	40	40	40	0	Half-Linked	SNP	1	0.999
70	100	50	50	50	50	0	Half-Linked	SNP	1	1
71	8	4	4	4	0	4	Half-Linked	STR	0.036	0.037
72	12	6	6	6	0	6	Half-Linked	STR	0.036	0.043
73	16	8	8	8	0	8	Half-Linked	STR	0.051	0.039
74	20	10	10	10	0	10	Half-Linked	STR	0.053	0.041
75	24	12	12	12	0	12	Half-Linked	STR	0.041	0.045
76	32	16	16	16	0	16	Half-Linked	STR	0.042	0.048
77	40	20	20	20	0	20	Half-Linked	STR	0.048	0.045
78	60	30	30	30	0	30	Half-Linked	STR	0.055	0.044
79	80	40	40	40	0	40	Half-Linked	STR	0.052	0.064
80	100	50	50	50	0	50	Half-Linked	STR	0.035	0.057
81	8	4	4	4	2	2	Half-Linked	Both	0.011	0.116
82	12	6	6	6	3	3	Half-Linked	Both	0.29	0.15
83	16	8	8	8	4	4	Half-Linked	Both	0.326	0.171
84	20	10	10	10	5	5	Half-Linked	Both	0.388	0.221
85	24	12	12	12	6	6	Half-Linked	Both	0.419	0.242
86	32	16	16	16	8	8	Half-Linked	Both	0.513	0.297
87	40	20	20	20	10	10	Half-Linked	Both	0.638	0.374
88	60	30	30	30	15	15	Half-Linked	Both	0.83	0.516
89	80	40	40	40	20	20	Half-Linked	Both	0.934	0.687
90	100	50	50	50	25	25	Half-Linked	Both	0.982	0.819
91	16	8	8	12	8	4	ThreeQuarter-Linked	SNP	0.742	0.547
92	24	12	12	18	12	6	ThreeQuarter-Linked	SNP	0.875	0.712
93	32	16	16	24	16	8	ThreeQuarter-Linked	SNP	0.945	0.829
94	40	20	20	30	20	10	ThreeQuarter-Linked	SNP	0.982	0.923
95	64	32	32	48	32	16	ThreeQuarter-Linked	SNP	0.999	0.992
96	80	40	40	60	40	20	ThreeQuarter-Linked	SNP	1	0.999
97	96	48	48	72	48	24	ThreeQuarter-Linked	SNP	1	1
98	16	8	8	12	4	8	ThreeQuarter-Linked	STR	0.378	0.207
99	24	12	12	18	6	12	ThreeQuarter-Linked	STR	0.462	0.271
100	32	16	16	24	8	16	ThreeQuarter-Linked	STR	0.614	0.339
101	40	20	20	30	10	20	ThreeQuarter-Linked	STR	0.692	0.441
102	64	32	32	48	16	32	ThreeQuarter-Linked	STR	0.897	0.667
103	80	40	40	60	20	40	ThreeQuarter-Linked	STR	0.95	0.778
104	96	48	48	72	24	48	ThreeQuarter-Linked	STR	0.976	0.846
105	16	8	8	12	6	6	ThreeQuarter-Linked	Both	0.582	0.372
106	24	12	12	18	9	9	ThreeQuarter-Linked	Both	0.738	0.499
107	32	16	16	24	12	12	ThreeQuarter-Linked	Both	0.845	0.635
108	40	20	20	30	15	15	ThreeQuarter-Linked	Both	0.914	0.719
109	64	32	32	48	24	24	ThreeQuarter-Linked	Both	0.986	0.943
110	80	40	40	60	30	30	ThreeQuarter-Linked	Both	0.997	0.974
111	96	48	48	72	36	36	ThreeQuarter-Linked	Both	0.999	0.995
112	10	5	5	8	5	3	Almost-Linked	SNP	0.583	0.352
113	20	10	10	18	10	8	Almost-Linked	SNP	0.82	0.682
114	30	15	15	28	15	13	Almost-Linked	SNP	0.958	0.85
115	40	20	20	38	20	18	Almost-Linked	SNP	0.99	0.928
116	50	25	25	48	25	23	Almost-Linked	SNP	0.998	0.97
117	100	50	50	98	50	48	Almost-Linked	SNP	1	1
118	10	5	5	8	3	5	Almost-Linked	STR	0.278	0.18
119	20	10	10	18	8	10	Almost-Linked	STR	0.726	0.52
120	30	15	15	28	13	15	Almost-Linked	STR	0.928	0.731
121	40	20	20	38	18	20	Almost-Linked	STR	0.976	0.894
122	50	25	25	48	23	25	Almost-Linked	STR	0.997	0.959
123	100	50	50	98	48	50	Almost-Linked	STR	1	1
124	10	5	5	10	5	5	Fully-Linked	Both	0.604	0.404
125	20	10	10	20	10	10	Fully-Linked	Both	0.835	0.691
126	30	15	15	30	15	15	Fully-Linked	Both	0.957	0.849
127	40	20	20	40	20	20	Fully-Linked	Both	0.989	0.936
128	50	25	25	50	25	25	Fully-Linked	Both	0.997	0.973
129	100	50	50	100	50	50	Fully-Linked	Both	1	1
